# Supplementary material for: A network of transcription factors in complex with a regulating cell cycle cyclin orchestrates fungal oxidative stress responses
Source: BMC Biol. 2024 Apr 12;22:81. doi: 10.1186/s12915-024-01884-3 (PMC11015564; doi:10.1186/s12915-024-01884-3)
Supplement: Supplementary file 2 — Additional file2: Table S1. Primers used in this study. (xlsx). Table S2. DEGs of ΔBbOsrR1 versus WT under normal condition (¼ SDY). (xlsx). Table S3. DEGs of ΔBbOsrR1 versus WT under H2O2 (4 mM)-stress condition for 30 min. (xlsx). Table S4. DEGs of ΔBbClp1 versus WT under normal condition (¼ SDY). (xlsx). Table S5. DEGs of ΔBbClp1 versus WT under H2O2 (4 mM)-stress condition for 30 min. (xlsx). Table S6. DEGs of ΔBbClp1 versus WT under menadione (60 μM)-stress condition for 30 min. (xlsx). Table S7. DEGs of ΔBbOsrR2 versus WT under normal condition (¼ SDY). (xlsx). Table S8. DEGs of ΔBbOsrR2 versus WT under H2O2 (4 mM)-stress condition for 30 min. (xlsx). Table S9. DEGs of ΔBbOsrR2 versus WT under menadione (60 μM)-stress condition for 30 min. (xlsx). Table S10. DEGs of ΔBbOsrR3 versus WT under normal condition (¼ SDY). (xlsx). Table S11. DEGs of ΔBbOsrR3 versus WT under H2O2 (4 mM)-stress condition for 30 min. (xlsx). Table S12. DEGs of ΔBbOsrR3 versus WT under menadione (60 μM)-stress condition for 30 min. (xlsx). Table S13. BbOsrR1 target genes identified by ChIP-seq under normal condition. (xlsx). Table S14. BbOsrR1 target genes identified by ChIP-seq under H2O2 (4 mM)-stress condition for 30 min. (xlsx). Table S15. BbOsrR2 target genes identified by ChIP-seq under normal condition.. Table S16. BbOsrR2 target genes identified by ChIP-seq under H2O2 (4 mM)-stress condition for 30 min. (xlsx). Table S17. BbOsrR2 target genes identified by ChIP-seq under menadione (60 μM)-stress condition for 30 min. (xlsx). Table S18. BbOsrR3 target genes identified by ChIP-seq under normal condition. (xlsx). Table S19. BbOsrR3 target genes identified by ChIP-seq under H2O2 (4 mM)-stress condition for 30 min. (xlsx). Table S20. BbOsrR3 target genes identified by ChIP-seq under menadione (60 μM)-stress condition for 30 min. (xlsx) [file 12915_2024_1884_MOESM2_ESM.xlsx]

## Sheet: Table S1
Table S1 Oligonucleotide primers used in this study	S1 Table Primers used in this study
Name	Sequence (5'-3') *	Note
Cloning BbOhmm sequence with different length of promoter region and used for construction of reverse complement vector
P2500-F	GCTCTAGAGCTAGATGCGGTTAGCACATTC (XbaI)
P2000-F	GCTCTAGATTGAGAGACAAGGGTTGCGAAA (XbaI)
P1500-F	GCTCTAGAGTCAAGACACACACCATCCCCGAT (XbaI)
P1400-F	GCTCTAGAATTTTCTTTGGACAAGCAAT (XbaI)
P1300-F	GCTCTAGACTGCACGCAACCTTACATTC (XbaⅠ)
P1200-F	GCTCTAGATAGCTCCGCAACCTTGGTCG (XbaI)
P1100-F	GCTCTAGACGGCCGCTTAGAAGATATCA (XbaI)
P1076-F	GCTCTAGAGTTTCTGGGGCCAGACGGGGT (XbaI)
P1062-F	GCTCTAGAACGGGGTCTTGGAACGTCTTC (XbaI)
P1008-F	GCTCTAGATTTCTTCCCGTTGCACGAGTG (XbaI)
P1000-F	GCTCTAGACGTTGCACGAGTGCGGAACAAG (XbaI)
P500-F	GCTCTAGAACCTGTACAATGCATTGTGGTGG (XbaI)
Ohmm-R	GCTCTAGACCATTTAGCTATCCCAAATAGC (XbaI)
c-myc-F/c-myc-R	GCCGCTTAGAAGCCCTCAACTGGTTTCTGGGGCCAGACG/ AGTTGAGGGCTTCTAAGCGGC	Introduction of mutation sites in the "ATATC" element
Construction and screen of yeast one-hybrid library
Bait-F/ Bait-R	CGAGCTCATATCAAATATCAAATATCAA (SacI)/ CCTCGAGTTGATATTTGATATTTGATAT (XhoI)	Cloning bait sequence (the identified promoter element) used for construction of bait vector pAbAi
T7F/T7R	GAATTCCACCCAAGCAGTGGTATCAACGCAGAGTGG/ ATCGATGCCCACCCTCTAGAGGCCGAGGCGGCCGAC	Screening yeast one-hybrid library
Yeast one-hybrid tests, prokaryotic protein expression for EMSA and CHIP-qPCR
BBA_01499P-F/ BBA_01499P-R	GGAATTCGATGTCGCAACGAGCTTCTTACCGTC (EcoRI)/ ATAAGAATGCGGCCGCCTAGTCGCGCAGATGTCGGACAAT (NotI)	Cloning DNA-binding domain of BBA_01499 (BbOsrR1)
BBA_04239P-F/ BBA_04239P-R	GGAATTCATGTACTATGCGCAGGCTGCTGTCGGT (EcoRI) /CCCTCGAGTCAAGGGGTAGAGTTGGACGGG (XhoI)	Cloning DNA-binding domain of BBA_04239 (BbOsrR2)
BBA_01981P-F/ BBA_01981PR	GGAATTCATGAATGCTGCGCACATTTTTCG (EcoRI) /ATAAGAATGCGGCCGCACCTGGACGGACGATGTCTT (NotI)	Cloning DNA-binding domain of BBA_01981 (BbOsrR3)
POhmm-F/ POhmm-R	GAAGATGTGATGGGTTACAT/ TGACGTTCTCAAGTCATGGC	Cloning BbOhmm promotor region used for EMSA and CHIP-qPCR
PcatA-F/ PcatA-R	GGTGGTGGTGGGTGAGGGCC/ AAAATAACTTGGTTGATTTC	Cloning CatA (BBA_06186) promotor region used for EMSA
MuPcatAF/R	TGCAGAGAACTCTCCTTTATTATATAATAAGCTGG/ GGGTCGTAATCCAGCTTATTATATAATAAAGGAGA	Muatating sites in the catA promoter region used for EMSA as the scrambled DNA sequence control
POsrR2-F/ POsrR2-R	AGACTCGGCGCTAGGTAGTT/ TGCTGGCTAGGGTCCGGGGT	Cloning BbOsrR2 (BBA_04239) promotor region used for EMSA
MuPOsrR2F	TTAATTAAATTAATAACATCTAACTTTGTTA	Muatating sites in the BbOsrR2 (BBA_04239) promoter region used for EMSA as the scrambled DNA sequence control
PClp1-F/ PClp1-FR	AAGATCATCCGCTAATCTCG/ GACGACGAGCTTGTAATCAT	Cloning BbClp1 (BBA_07582) promotor region used for EMSA
MuPClp1F	AACCCCGCGGTATTATTTAAAATAACGACAAGGCAACACA	Muatating sites in the BbClp1 (BBA_07582) promoter region used for EMSA as the scrambled DNA sequence control
PMsg5-F/ PMsg5-R	CCCCCCTTCCACATCCACTC/ AGTAGAAGAAGAGGAGGAGG	Cloning Msg5 (BBA_09275) promotor region used for EMSA
MuPMsg5F/R	CTCCATCTTTTTATTTTTTTTTTTCCTCTCCTCCC/ GGGAGGAGAGGAAAAAAAAAAATAAAAAGATGGAG	Muatating sites in the Msg5 (BBA_09275) promoter region used for EMSA as the scrambled DNA sequence control
P06338-F/ P06338-R	ATCGTAGAATAAAAAAAAAT/ GTCTGGATTATGAAAACAAG	Cloning BBA_06338 promotor region used for EMSA
MuPB06338F/R	GATCCGTCTGGTATTTTATTAATTATCACGGTTGCAT/ ATGCAACCGTGATAATTAATAAAATACCAGACGGATC	Muatating sites in the BBA_06338 promoter region used for EMSA as the scrambled DNA sequence control
PMcm1-F/ PMcm1-R	CCCCCCTCACCAAACGACTC/ GGAGCGTGGGAGCGTGGGAG	Cloning Mcm1 (BBA_06763) promotor region used for EMSA
MuPMcm1F/R	GGGAGGGAGGGAATAAAATTATATATCGCAGAGAAAC/ GTTTCTCTGCGATATATAATTTTATTCCCTCCCTCCC	Muatating sites in the Mcm1 (BBA_06763) promoter region used for EMSA as the scrambled DNA sequence control
PFus3-F/ PFus3-R	CGGGCCTGGTCCTCGCCGAT/ ATCGCCAAATACGGTTTTGC	Cloning Fus3 (BBA_01244) promotor region used for EMSA
MuPFus3F/R	CAGTGCCTGCTTATATTAATAATTACCTCCTGCA/ TGCAGGAGGTAATTATTAATATAAGCAGGCACTG	Muatating sites in the Fus3 (BBA_01244) promoter region used for EMSA as the scrambled DNA sequence control
Cloning sequence used for construction of yeast self-activation vector pGBKT7
BBA_01499S-F/ BBA_01499S-R	CCCCCCGGGGATGTCGCAACGAGCTTCTTA (Xma I)/ ATAAGAATGCGGCCGCCTAACCAACTTGCTGTATGG (NotI)	Cloning BBA_01499 (BbOsrR1) cDNA
BBA_04239S-F/ BBA_04239S-R	CCCCCCGGGGATGGCGCCCGCTTCTCCCGC (Xma I) /ATAAGAATGCGGCCGCTTATCGCAGAGAAAAGCCCT (NotI)	Cloning BBA_04239 (BbOsrR2) cDNA
BBA_01981S-F/ BBA_01981S-R	CCCCCCGGGGATGCCAAGCGCCGTCGCCCG (Xma I)/ ATAAGAATGCGGCCGCTCACATCTTAGCGGCGGCCT (NotI)	Cloning BBA_01981 (BbOsrR3) cDNA
Construction of GFP-labelled protein
OsrR1G-F/ OsrR1G-R	GACCTCGACTCTAGAGGATCCATGTCGCAACGAGCTTCTTACC (BamHI)/ GCTCACCATGATATCGAATTCCTAACCAACTTGCTGTATGGCTAGTT (EcoRI）	Cloning BbOsrR1 coding region
OsrR2G-F/ OsrR2G-R	GACCTCGACTCTAGAGGATCCATGGCGCCTGACAATCCA (BamHI) / GCTCACCATGATATCGAATTCTCAGGCACTTCTCGCAATGTT (EcoRI)	Cloning BbOsrR2 coding region
OsrR3G-F/ OsrR3G-R	GGAATTCCATATGGGTACACAGTCGCATGGTCAATTG (NdeI)/ TCCCCCGGGGTACCAGCTCGCATCGACCGAGAT (SmaI)	Cloning promoter-included BbOsrR3 gene
Clp3G-F/ Clp3G-R	GGAATTCCATATGATCACCCGGCAAGCATCAACTTAAC (NdeI)/ CGGGATCCTTTGATGCCAACTCCCTTGGCCAC (BamHI)	Cloning promoter-included BbClp1 gene
Construction of OsrR1 and OsrR2 disruption and reverse complement vectors
OsrR1L-F/ OsrR1L-R	GACTAGTGTTGACTGCAAATTCTTGTTCTCGG (SpeI) /tcaatgtcatcttctgtcgacGCCGAGTACCTAGAGTCGGTGGTAT	Cloning of 5'-end of BbOsrR1
OsrR1R-F/ OsrR1R-R	cctgcccgtcaccgagatctaaAGTTTGGCCGGGATTCTTTTCTAG/ GACTAGTTCGGTCCATGTCCCAGAGCCTTCGC (SpeI)	Cloning of 3'-end of BbOsrR1
Bar-F/ Bar-R	GTCGACAGAAGATGACATTGA/ TTAGATCTCGGTGACGGGCAGG	Cloning of bar cassette used for construction of BbOsrR1 or BbOsrR2 homlogous recombination vector
OsrR1RC-F/ OsrR1RCR	TCACGTCGACGGATCCCAAGAAAGCCAAGACGGCCG (BamHI)/ ACCCGGGGATTCTAGAACCAACTTGCTGTATGGCTAG (XbaI)	Cloning BbOsrR1 used for construction of reverse complement vector
OsrR1S-F/ OsrR1S-R	ATAGATTGCTCTCTGTACTACTCACC/ CTGCCTCTTCAAGGATGCAACACC	Screen and confirmation of BbOsrR1 disruption and reverse compliment strains
OsrR2L-F/ OsrR2L-R	GACTAGTAGCGTCTGTCTTGTGTGACTTGG (SpeI)/ tcaatgtcatcttctgtcgacTGCTGGCTAGGGTCCGGGGTGT	Cloning of 5'-end of BbOsrR2
OsrR2R-F/ OsrR2R-R	cctgcccgtcaccgagatctaaCTTCAGATTCTTCTCCGACAGCTC /GGAATTCGTGCACGTGTGTTCTCGGCCAATG (EcoRI)	Cloning of 3'-end of BbOsrR2
OsrR2RC-F/ OsrR2RC-R	TCACGTCGACGGATCCCATATGTGGCTCTGTCTGAT (BamHI) / ACCCGGGGATTCTAGAGGCACTTCTCGCAATGTTAACAC (XbaI)	Cloning BbOsrR2 used for construction of reverse complement vector
OsrR2S-F/ OsrR2S-R	GGCTCCATAGCAAGGCTTCTTCCTCA /TCGCGGTAGCGGCAGCGGTAGCGGTTG	Screen and confirmation of BbOsrR2 disruption and reverse complement strains
OsrR3L-F/ OsrR3L-R	GACTAGTCGCTGGGCTTTATATGATTATA(SpeI) / TCAATGTCATCTTCTGTCGACGGTGTTGGCTCGAGATGGGACA	Cloning of 5'-end of BbOsrR3
OsrR3R-F/ OsrR3R-R	CCTGCCCGTCACCGAGATCTAACGCGCGCTAGAGGCAGAACTC/ GACTAGTGGCGAAAGATGATGGACGTCCCAT (SpeI)	Cloning of 3'-end of BbOsrR3
Bar-F1/ Bar-R1	TGTCCCATCTCGAGCCAACACCGTCGACAGAAGATGACATTGA/GAGTTCTGCCTCTAGCGCGCGTTAGATCTCGGTGACGGGCAGG	Cloning of bar cassette used for construction of BbOsrR3 homlogous recombination vector
OsrR3RC-F/ OsrR3RC-R	CGGATCCCGCTCTAGAGCCCAAGCTGCTGCTGCCGATTGG (XbaI)/ TTTTGTTCACCGTTAATTAAGTACCAGCTCGCATCGACCGAGAT (PacI)	Cloning BbOsrR3 used for construction of reverse complement vector
OsrR3S-F/ OsrR3S-R	ATGAATGCTGCGCACATTTTTCGT/ GGATAGTCGGCGGCTTCGTCAGT	Screen and confirmation of BbOsrR3 disruption and reverse compliment strains
Clp1L-F/ Clp1L-R	GGAATTCGACGACGTGGAGTCTTGATACATT (EcoRI)/ TCAATGTCATCTTCTGTCGACA TTATGGAATCGTGAGAGATCGG	Cloning of 5'-end of BbClp1
Clp1R-F/ Clp1R-R	CCTGCCCGTCACCGAGATCTAACTCGCGCTGGCCCTGCCACCTTTC/ GACTAGTATCACGCATTGTGGTGTCG ACCTG (SpeI)	Cloning of 3'-end of BbClp1
Bar-F2/ Bar-R2	CCGATCTCTCACGATTCCATAATGTCGACAGAAGATGACATTGA/ GAAAGGTGGCAGGGCCAGCGCGAGTTAGATCTCGGTGACGGGCAGG	Cloning of bar cassette used for construction of BbClp1 homlogous recombination vector
Clp1RC-F/ Clp1RC-R	CGGATCCCGCTCTAGAGGAAGCCCTTGGTCGTGGCTC (XbaI)/ TTTTGTTCACCGTTAATTAATTTGATGCCAACTCCCTTGGCC (PacI)	Cloning of BbClp1 used to construction of reverse complement vector
Clp1S-F/ Clp1S-R	AGCGCTCGCATGACGATGAAATGG/TC TGCGCAGTAGGAGCATCGAC	Screen andconfirmation of BbClp1 disruption and reverse compliment strains
Tagging TFs with 13 Myc or 6×His used for CHIP or Co-IP
13mycF/ 13mycR	CGCGGATCCCGCTCTAGAATCCCCGGGTTAATTAA (XbaI)/ CCCAAGCTTACAGATCTATATTACCCTG (HindIII)	Cloning 13×Myc and terminator TADH1
gpdA-F/ gpdA-R	CGGATCCCGCTCTAGATGCAAAGCATGCGGAGAGAC (XbaI) / AGCTCGTTGCGACATGATTAAAGGTTCTTGG	Cloning gpdA promoter
OsrR1-F/ OsrR1-R	CCAAGAACCTTTAATCATGTCGCAACGAGCT/ CACCGTTAATTAACCACCAACTTGCTGTATGGCTAG (PacI)	Cloning ORF of BbOsrR1
PB3OsrR2-F/ PB3OsrR2-R	GTCGACGGATCCCGCTCTAGAGTTGGGTATGCTCCGGCGCGC (XbaI)/ GCTGGATTGTCAGGCGCCATTGTTATTGATTAAAAGGGTG	Cloning PB3 promoter
OsrR2-F/ OsrR2-R	CACCCTTTTAATCAATAACAATGGCGCCTGACAATCCAGC/ TTAGCTTTTGTTCACCGTTAATTAAGGCACTTCTCGCAATGTTAA (PacI)	Cloning ORF of BbOsrR2
PB3OsrR3-F/ PB3OsrR3-R	GTCGACGGATCCCGCTCTAGAGTTGGGTATGCTCCGGCGCGC (BamHI, XbaI)/ GCTGGATTGTCAGGCGCCATTGTTATTGATTAAAAGGGTG	Cloning PB3 promoter
mycOsrR3-F/ mycOsrR3-R	CACCCTTTTAATCAATAACAATGAATGCTGCGCACATTTT/TTAGCTTTTGTTCACCGTTAATTAAGTACCAGCTCGCATCGACCG(PacI)	Cloning ORF of BbOsrR3
HisOsrR3-F/ HisOsrR3-R	CACCCTTTTAATCAATAACAATGAATGCTGCGCACATTTT/GCGGGATCCGTCGACTCAGTGGTGGTGGTGGTGGTGGTACCAGCTCGCATC (BamHI)	Cloning ORF of BbOsrR3 introducing 6×His tag
Clp1pB32F/R	TGCTCTCACGTCGACGGATCCGTTGGGTATGCTCCGGCGCGC /GACGACGAGCTTGTAATCATGATATCTGTTATTGATTAAA (BamHI)	Cloning PB3 promoter
HisClp12F/R	TTTAATCAATAACAGATATCATGATTACAAGCTCGTCGTC / GGGGATTCTAGAGCGGGATCCTCAGTGGTGGTGGTGGTGGTGTTTGATGCCAACTCCCT(BamHI)	Cloning ORF of BbClp1 introducing 6×His tag
Clp1pB33F/R	TAACAGGGTAATATAGATCTGTTGGGTATGCTCCGGCGCGC/ GACGACGAGCTTGTAATCATGATATCTGTTATTGATTAAA (BglII)	Cloning PB3 promoter
HisClp13F/R	TTTAATCAATAACAGATATCATGATTACAAGCTCGTCGTC/AGTGCCAAGCTTACAGATCT TCAGTGGTGGTGGTGGTGGTGTTTGATGCCAACTCCCTT(BglII)	Cloning ORF of BbClp1 introducing 6×His tag
MutationAR	GACCCCGTCTGGCCCCAAAAATTAATTAATATTTTTTAAGCGGCCGCAAG	Muatating sites in Mutation A region in the BbOhmm promoter
MutationAF	CTTGCGGCCGCTTAAAAAATATTAATTAATTTTTGGGGCCAGACGGGGTC
MutationB/R	GACCCCGTCTGGCCCCAAAAATTAATTAATATTTTTTAAGCGGCCGCAAG	Muatating sites in Mutation B regions in the BbOhmm promoter
MutationBF	GATATCAACTGGTTTTTAAAATTAAATAAAATTTTGGAACGTCTTCGC
MutationCR	AAAATTAATTAATATTTTTTAAATAATTATAAA	Muatating sites in Mutation C regions in the BbOhmm promoter
MutationCF	AAAATATTAATTAATTTTTAAAATTAAATAAAATT
RT-PCR and RT-qPCR
OhmmRT-F/ OhmmRT-R	ATCGCGACGCTCTTTAACCG/ GCTATCCCAAATAGCTCCAT	RT-qPCR analysis of BbOhmm (BBA_04975)
18S-F/ 18S-R	ACGGGTAACGGAGGGTTAGG/ AGTACACGCGGTGAGGCGGA	RT-PCR and RT-qPCR analysis of 18S rRNA (BBA_07911)
OsrR1RT-F/ OsrR1RT-R	GCACATTGATACTCGCAGCC/ GCTCCTCTGGAACATCCGAC	RT-PCR and RT-qPCR analysis of BbOsrR1 (BBA_01499)
OsrR2RT-F/ OsrR2RT-R	CCTTTCCTAAGCACCCTCCG/ TGTTGGGTAGGTAATCGCCG	RT-PCR and RT-qPCR analysis of BbOsrR2 (BBA_04239)
OsrR3RT-F/ OsrR3RT-R	AGCAAGCCGCAACTTTTGTG/ GTGACAGGGTGTGGGATGTT	RT-PCR and RT-qPCR analysis of BbOsrR3 (BBA_01981)
Clp1RT-F/ Clp1RT-R	CCGCAGCAGCCAATTTCTTC/ ATGCGATATTCGTCCGAGGG	RT-PCR and RT-qPCR analysis of BbClp1 (BBA_07582)
00585RT-F/ 00585RT-R	TCTTTCGCGCCACCAAAAAG/ TGGCTGACGCTGGAAATCTT	RT-qPCR analysis of Pex24 (BBA_00585)
01515RT-F/ 01515RT-R	GCCAACGTCGAGGAGATTGT/ TACGAGTAAGGGTCGGGGAA	RT-qPCR analysis of BBA_01515
08989RT-F/ 08989RT-R	CAGCCCAACTCGAGGATTGT/ GTTGTGCCCAAGGTCGTTTC	RT-qPCR analysis of BBA_08989
09109RT-F/ 09109RT-R	GCACCATCAACGGCAACTAC/ CCCCCTTTTCGTGGCAAATG	RT-qPCR analysis of catC (BBA_09109)
09760RT-F/ 09760RT-R	AAGCATGGCATCTTGACGGA/ GGCATAGACCTCAGCCACAG	RT-qPCR analysis of catD (BBA_09760)
00221RT-F/ 00221RT-R	CGCCAGCGATCCTTCATACT/ GCGACAATGGTCTGCAGTTG	RT-qPCR analysis of BBA_00221
00528RT-F/ 00528RT-R	CCATTGCCATGATTGCCTCG/ GGTCATGATGTAGCCGGGAG	RT-qPCR analysis of BBA_00528
03639RT-F/ 03639RT-R	GGAACAACTTCGCGTCATGG/ CCACCGTAGTCTATTCCGCC	RT-qPCR analysis of BBA_03639
00452RT-F/ 00452RT-R	ACACCAGCGAGCACAAAGTA/ TCATTTTGGCCACAGCCTCT	RT-qPCR analysis of BBA_00452
08136RT-F/ 08136RT-R	AGACGCTCAAGGCTTGTACT/ TGTGCTGTAGGCAATCTCGG	RT-qPCR analysis of BBA_08136
02632RT-F/ 02632RT-R	AGCATGGAGATTGACCGCC/ CCGCTCCGGCTTGAACT	RT-qPCR analysis of BBA_02632
03652RT-F/ 03652RT-R	TCGACGTCAACCTCAGTCAC/ GCATGATGCTATTCACGCGG	RT-qPCR analysis of BBA_03652
02695RT-F/ 02695RT-R	CTTTTCCGTGAATGCCCGTG/ AATCGAGGGCATCCGACTTG	RT-qPCR analysis of BBA_02695
07297RT-F/ 07297RT-R	ACGGATGCGGATTTTGACCT/ GGAGACTGCATTGAACCGGA	RT-qPCR analysis of BBA_07297
05558RT-F/ 05558RT-R	CGTCTTGCGCATCGTAAAGG/ CATGTCGGTAGAGACCCAGC	RT-qPCR analysis of BBA_05558
BrlART-F/BrlART-R	GACCAGTTCAACAGACAAG/ CAGTAATCTTCGTGCTTCTC	RT-qPCR analysis of BrlA (BBA_07544)
AbaART-F/AbaART-R	GCAAGTCTCCAGCCATAT/ CTCCTCTTCGTCATAGTAGTC	RT-qPCR analysis of AbaA (BBA_00300)
WetART-F/WetART-R	CGCAGACGAATTTGACTT/ GCTGGTGGTTGAATACAT	RT-qPCR analysis of WetA (BBA_06126)
VosART-F/VosART-R	GGACAGACGAGTGATTGA/ GGCATATACGACGCATCT	RT-qPCR analysis of VosA (BBA_01023)
Yeast-two hybrid tests
BaitBbClp1F/ BaitBbClp1R	GCATATGGCCATGGAGGCCGAATTCATTACAAGCTCGTCGTCGCT (EcoRI)/ TGCGGCCGCTGCAGGTCGACGGATCCTTTGATGCCAACTCCCTTG (BamHI)	Cloning BbClp1 cDNA
LureBbOsrR2F/ LureBbOsrR2R	CATATGGCCATGGAGGCCGAATTCGCGCCTGACAATCCAGCTGG (EcoRI)/ GGCCGCCTGCAGGTCGACGGATCCGGCACTTCTCGCAATGTTAA (BamHI)	Cloning BbOsrR2 cDNA
LureBbOsrR3F/ LureBbOsrR3R	CATATGGCCATGGAGGCCGAATTCAATGCTGCGCACATTTTTCG (EcoRI)/ GGCCGCCTGCAGGTCGACGGATCCGTACCAGCTCGCATCGACCG (BamHI)	Cloning BbOsrR3 cDNA
* Introduced restriction enzyme site are underlined.

## Sheet: Table S2
S2 Table. DEGs of ΔBbOsrR1 versus WT under normal condition (1/4 SDY).
gene_id	ΔBbOsrR1_Normal	WT_Normal	gene_name	log2FoldChange	pvalue	padj	gene_chr	gene_start	gene_end	gene_strand	gene_length	gene_biotype	gene_description	tf_family
19883026	1151.09	3612.74	BBA_00014	-1.65	9.68099e-05	0.00107148	NW_007930836.1	42774	44348	-	1575	protein_coding	serine/threonine-protein kinase psk1	Pkinase
19883028	369.842	1343.46	BBA_00016	-1.86066	1.61184e-05	0.000237044	NW_007930836.1	47545	49098	-	1554	protein_coding	U4/U6 small nuclear ribonucleoprotein Prp4	WD40
19883041	656.517	2909.93	BBA_00029	-2.14789	6.55591e-07	1.46299e-05	NW_007930836.1	85654	87786	+	2133	protein_coding	pumilio-family RNA binding repeat domain-containing protein	-
19883042	224.315	49.3446	BBA_00030	2.18147	4.86464e-06	8.52242e-05	NW_007930836.1	88075	90170	-	1740	protein_coding	AMP-binding enzyme%2C putative	AMP-binding
19883044	236.351	1194.49	BBA_00032	-2.33684	1.22581e-07	3.66143e-06	NW_007930836.1	94827	95943	-	1059	protein_coding	hypothetical protein	-
19883066	829.398	247.666	BBA_00054	1.7431	5.78015e-05	0.000700435	NW_007930836.1	157526	158122	+	378	protein_coding	endoribonuclease L-PSP	Ribonuc_L-PSP
19883067	6419.58	1858	BBA_00055	1.78865	2.44163e-05	0.000340836	NW_007930836.1	158251	159473	-	1089	protein_coding	ARP2/3 actin-organizing complex subunit Sop2	-
19883069	10.9497	62.1396	BBA_00057	-2.49239	4.03113e-05	0.000519028	NW_007930836.1	162045	163104	-	939	protein_coding	hypothetical protein	-
19883070	322.792	968.753	BBA_00058	-1.5852	0.000227914	0.002217	NW_007930836.1	163802	165388	-	1587	protein_coding	diphthamide biosynthesis protein 2	-
19883075	22.9857	1.38778e-17	BBA_00063	7.5358	8.28134e-06	0.000134772	NW_007930836.1	178123	178827	-	705	protein_coding	AMP-binding enzyme%2C putative	AMP-binding
19883107	9144.09	1376.36	BBA_00095	2.73186	4.61257e-10	2.7909e-08	NW_007930836.1	277109	278999	+	1830	protein_coding	oxidoreductase molybdopterin binding domain-containing protein	-
19883108	587.584	109.664	BBA_00096	2.42026	8.97939e-08	2.77697e-06	NW_007930836.1	280245	282308	+	1614	protein_coding	hypothetical protein	-
19883109	50.3402	8.21793	BBA_00097	2.59524	6.59924e-05	0.000781669	NW_007930836.1	282613	283755	+	951	protein_coding	3-hydroxyacyl-CoA dehyrogenase	3HCDH_N
19883112	3094.36	690.92	BBA_00100	2.16283	5.34448e-07	1.24765e-05	NW_007930836.1	294800	295566	+	651	protein_coding	hypothetical protein	-
19883118	1166.41	5603.26	BBA_00106	-2.26409	1.51902e-07	4.39757e-06	NW_007930836.1	312370	314077	-	1659	protein_coding	WD domain-containing protein	-
19883134	166.324	1040.04	BBA_00122	-2.64374	4.27138e-09	1.97601e-07	NW_007930836.1	355730	356744	-	888	protein_coding	rRNA-processing protein UTP23	-
19883136	1748.51	379.271	BBA_00124	2.20442	4.10539e-07	1.01245e-05	NW_007930836.1	358719	360065	-	1224	protein_coding	rRNA-processing protein UTP23	-
19883159	1.38778e-17	12.7876	BBA_00147	-6.69731	0.00085757	0.00661967	NW_007930836.1	425367	426164	-	648	protein_coding	cutinase-2 protein	-
19883163	2270.44	829.836	BBA_00151	1.45192	0.000583654	0.00484347	NW_007930836.1	439028	440359	+	1332	protein_coding	phosphotyrosyl phosphate activator protein	PTPA
19883169	3189.55	1021.76	BBA_00157	1.64216	0.000104534	0.00113605	NW_007930836.1	458951	459763	-	696	protein_coding	DnaJ domain-containing protein	DnaJ
19883172	1597.51	577.593	BBA_00160	1.46748	0.000540417	0.00456341	NW_007930836.1	466529	467921	-	681	protein_coding	hypothetical protein	-
19883175	5234.58	260.461	BBA_00163	4.32824	8.91267e-20	5.04247e-17	NW_007930836.1	484066	484950	-	885	protein_coding	hypothetical protein	-
19883181	4652.47	20555.1	BBA_00169	-2.1434	5.51391e-07	1.28098e-05	NW_007930836.1	503292	504860	+	1392	protein_coding	FKBP-type peptidyl-prolyl cis-trans isomerase	FKBP_C
19883184	1621.59	595.871	BBA_00172	1.44412	0.000651411	0.00529608	NW_007930836.1	510792	515047	-	3429	protein_coding	glycoside hydrolase family 38	-
19883187	447.529	1465.01	BBA_00175	-1.71062	6.55892e-05	0.000779773	NW_007930836.1	521036	522784	+	1584	protein_coding	WD repeat domain-containing protein	-
19883188	1743.04	8355.09	BBA_00176	-2.26098	1.51369e-07	4.39757e-06	NW_007930836.1	523400	524827	-	1263	protein_coding	DnaJ domain-containing protein	DnaJ_C
19883196	292.155	2991.27	BBA_00184	-3.35544	1.89551e-13	2.53209e-11	NW_007930836.1	555719	558519	-	2745	protein_coding	Nop14-like family protein	-
19883205	1169.69	3609.99	BBA_00193	-1.62578	0.000121037	0.00128492	NW_007930836.1	582582	584636	+	2055	protein_coding	galactose oxidase precursor	F5_F8_type_C
19883231	1481.53	456.955	BBA_00219	1.69666	7.22995e-05	0.000842881	NW_007930836.1	661895	662847	-	870	protein_coding	PCI domain-containing protein	-
19883234	603.997	83.1599	BBA_00222	2.85858	7.75016e-10	4.28397e-08	NW_007930836.1	671971	673275	-	1251	protein_coding	hypothetical protein	-
19883239	1690.52	14251.7	BBA_00227	-3.07551	4.56545e-12	4.57401e-10	NW_007930836.1	679792	681246	-	1347	protein_coding	cutinase negative acting protein	RRM_1
19883259	84.2599	259.547	BBA_00247	-1.62182	0.000417694	0.0036939	NW_007930836.1	727481	728494	-	1014	protein_coding	hypothetical protein	-
19883260	7.66713	41.1193	BBA_00248	-2.40589	0.000411667	0.00365597	NW_007930836.1	730180	731260	+	951	protein_coding	hypothetical protein	-
19883266	3093.26	488.028	BBA_00254	2.66376	1.47109e-09	7.60696e-08	NW_007930836.1	746821	747319	+	441	protein_coding	hypothetical protein	-
19883269	22434	59032.2	BBA_00257	-1.39581	0.0008389	0.0065174	NW_007930836.1	752901	755208	+	1845	protein_coding	hsp70-like protein	HSP70
19883290	10639.8	3639.24	BBA_00278	1.54773	0.000230875	0.00224299	NW_007930836.1	819973	820799	+	615	protein_coding	endoplasmic reticulum transmembrane protein	-
19883299	665.271	4848.36	BBA_00287	-2.86527	1.01543e-10	7.28839e-09	NW_007930836.1	836132	838997	-	2808	protein_coding	WD domain-containing protein	-
19883312	524.121	1958.53	BBA_00300	-1.90158	9.77613e-06	0.000155416	NW_007930836.1	899924	902686	-	2706	protein_coding	FoabaA-like protein	TEA
19883313	710.132	5697.4	BBA_00301	-3.00394	1.55574e-11	1.37276e-09	NW_007930836.1	904397	907249	-	2553	protein_coding	RNA recognition domain-containing protein	RRM_1
19883318	198.055	1656.02	BBA_00306	-3.06302	1.59179e-11	1.3918e-09	NW_007930836.1	925317	927512	+	2196	protein_coding	DEAD/DEAH box helicase	Helicase_C
19883322	3178.61	795.107	BBA_00310	1.99899	3.1637e-06	5.8292e-05	NW_007930836.1	936564	937511	-	948	protein_coding	mismatch-specific thymine-DNA glycosylate	UDG
19883342	2193.84	505.393	BBA_00330	2.11768	9.71484e-07	2.08101e-05	NW_007930836.1	1002609	1004409	-	1575	protein_coding	succinate-semialdehyde dehydrogenase NADP+	Aldedh
19883348	231.975	752.152	BBA_00336	-1.69659	9.35158e-05	0.00104343	NW_007930836.1	1020086	1023748	+	3552	protein_coding	WD domain-containing protein	-
19883354	960.7	349.112	BBA_00342	1.46003	0.000652485	0.00530034	NW_007930836.1	1037150	1038239	+	777	protein_coding	hypothetical protein	-
19883355	245.105	86.8156	BBA_00343	1.49587	0.000945804	0.00717409	NW_007930836.1	1039177	1040509	+	1275	protein_coding	Cys/Met metabolism PLP-dependent enzyme	Cys_Met_Meta_PP
19883391	13955.2	4993.68	BBA_00379	1.4826	0.000406973	0.00362432	NW_007930836.1	1153672	1154436	-	486	protein_coding	TspO/MBR family protein	-
19883399	1085.44	388.411	BBA_00387	1.48229	0.000519307	0.00440943	NW_007930836.1	1184394	1185083	-	354	protein_coding	RPEL repeat protein	-
19883407	1175.16	217.507	BBA_00395	2.43299	3.98648e-08	1.3892e-06	NW_007930836.1	1212088	1213250	-	939	protein_coding	aldose 1-epimerase	Aldose_epim
19883413	2705.92	935.851	BBA_00401	1.53163	0.000287394	0.00269937	NW_007930836.1	1231497	1232044	-	483	protein_coding	hypothetical protein	-
19883423	909.274	2938.26	BBA_00411	-1.69206	6.68495e-05	0.000790847	NW_007930836.1	1251177	1252643	+	1467	protein_coding	methyltransferase domain-containing protein	-
19883426	959.606	7352.51	BBA_00414	-2.93757	3.21491e-11	2.5984e-09	NW_007930836.1	1256981	1259013	+	1971	protein_coding	nucleolar GTP-binding protein 1	-
19883427	6753.3	1542.7	BBA_00415	2.13004	6.73212e-07	1.49883e-05	NW_007930836.1	1259736	1261781	-	1392	protein_coding	GDP dissociation inhibitor	-
19883465	905.991	4901.37	BBA_00453	-2.43547	2.05472e-08	7.68963e-07	NW_007930836.1	1371779	1375291	+	3450	protein_coding	AARP2CN domain-containing protein	-
19883474	1.10221	16.4433	BBA_00462	-3.76563	0.000884859	0.00678134	NW_007930836.1	1410796	1412368	+	1365	protein_coding	APSES transcription factor Xbp1	-
19883478	3235.51	1033.64	BBA_00466	1.64612	0.000100635	0.00109989	NW_007930836.1	1420789	1421457	-	567	protein_coding	Bis(5'-adenosyl)-triphosphatase	HIT
19883494	1127.02	2992.18	BBA_00482	-1.4086	0.000816304	0.00635726	NW_007930836.1	1463189	1465576	-	2349	protein_coding	wyosine base formation	Radical_SAM
19883498	8510.56	1887.25	BBA_00486	2.17289	4.09821e-07	1.01245e-05	NW_007930836.1	1474564	1475617	+	915	protein_coding	fatty acid hydroxylase superfamily protein	-
19883515	4.38462	38.3775	BBA_00503	-3.09682	7.02462e-05	0.000824943	NW_007930836.1	1524124	1525279	+	966	protein_coding	SUR7 protein	-
19883516	4942.43	13331.4	BBA_00504	-1.43152	0.000631359	0.00516801	NW_007930836.1	1525674	1527321	-	1455	protein_coding	Serine hydroxymethyltransferase	SHMT
19883522	392.819	2643.06	BBA_00510	-2.74992	5.56952e-10	3.22697e-08	NW_007930836.1	1546675	1548840	-	2106	protein_coding	DNA-directed RNA polymerase I subunit	-
19883523	286.684	1306.9	BBA_00511	-2.18818	5.68742e-07	1.30941e-05	NW_007930836.1	1549366	1551812	+	2232	protein_coding	GRC3 protein	-
19883527	15.3264	98.6966	BBA_00515	-2.67797	2.73531e-06	5.1084e-05	NW_007930836.1	1571824	1573298	+	999	protein_coding	Concanavalin A-like lectin/glucanase	-
19883534	1411.5	409.431	BBA_00522	1.7852	3.2448e-05	0.00043225	NW_007930836.1	1597001	1600134	-	2586	protein_coding	Urease%2C alpha subunit	Amidohydro_1
19883536	1063.55	6479.72	BBA_00524	-2.60691	2.39569e-09	1.20009e-07	NW_007930836.1	1604889	1607085	+	1782	protein_coding	GTP-binding family protein	-
19883537	176.171	34.7218	BBA_00525	2.33855	2.23457e-06	4.2813e-05	NW_007930836.1	1610433	1611463	+	960	protein_coding	GPI anchored cell wall protein	-
19883542	12.0438	89.5573	BBA_00530	-2.88273	1.57586e-06	3.13802e-05	NW_007930836.1	1626874	1628203	+	900	protein_coding	Hydrophobin 2	-
19883543	159.759	3.64821	BBA_00531	5.40234	1.47935e-15	3.09314e-13	NW_007930836.1	1631091	1631426	+	336	protein_coding	hypothetical protein	-
19883544	2327.33	560.228	BBA_00532	2.05432	1.88371e-06	3.67495e-05	NW_007930836.1	1631998	1633200	+	810	protein_coding	short chain dehydrogenase	adh_short
19883564	810.797	203.798	BBA_00552	1.99148	5.48754e-06	9.44171e-05	NW_007930836.1	1693400	1694660	-	1038	protein_coding	Bax-like protein	-
19883569	379.689	113.319	BBA_00557	1.74319	9.96668e-05	0.00109304	NW_007930836.1	1707503	1708192	-	690	protein_coding	activator of Hsp90 ATPase 1 family protein	-
19883574	504.426	1391.9	BBA_00562	-1.46414	0.000582584	0.00484295	NW_007930836.1	1722226	1724078	-	1761	protein_coding	purine permease	-
19883581	154.288	43.8611	BBA_00569	1.81137	0.00016434	0.00168869	NW_007930836.1	1740516	1742408	-	1893	protein_coding	hypothetical protein	-
19883595	726.545	162.671	BBA_00583	2.15816	1.11089e-06	2.35341e-05	NW_007930836.1	1793438	1794758	-	1266	protein_coding	PCI domain-containing protein	-
19883597	358.9	103.266	BBA_00585	1.79584	6.82712e-05	0.000802729	NW_007930836.1	1795982	1796953	-	669	protein_coding	peroxisomal membrane protein 24	-
19883619	4608.7	1443.99	BBA_00607	1.6742	7.51866e-05	0.000870075	NW_007930836.1	1870918	1872479	+	1509	protein_coding	aldehyde dehydrogenase	Aldedh
19883644	151.005	33.8079	BBA_00632	2.15467	1.39507e-05	0.00021031	NW_007930836.1	1945656	1947671	-	1686	protein_coding	4-coumarate-CoA ligase	AMP-binding
19883657	386.254	56.656	BBA_00645	2.76633	5.20025e-09	2.31555e-07	NW_007930836.1	1977313	1978254	+	942	protein_coding	NmrA-like family protein	NmrA
19883660	48.1519	4.56217	BBA_00648	3.36216	2.12165e-06	4.08843e-05	NW_007930836.1	1983413	1984496	+	963	protein_coding	cyanide hydratase	CN_hydrolase
19883668	105.049	27.4104	BBA_00656	1.93295	0.000171447	0.00174828	NW_007930836.1	2007638	2008229	-	534	protein_coding	bZIP transcription factor%2C bZIP-1	bZIP_2
19883669	322.792	981.547	BBA_00657	-1.60413	0.00019211	0.00193275	NW_007930836.1	2010898	2012448	-	1494	protein_coding	purine-cytosine permease FCY21	-
19883684	1656.6	281.481	BBA_00672	2.55654	7.48202e-09	3.12879e-07	NW_007930836.1	2052441	2053321	+	729	protein_coding	putative glutathione S-transferase	-
19883712	38.3042	159.93	BBA_00700	-2.05866	3.60576e-05	0.00047056	NW_007930837.1	66401	67774	-	1158	protein_coding	FluG domain-containing protein	-
19883727	49.2461	162.671	BBA_00715	-1.72163	0.000389834	0.00349759	NW_007930837.1	116121	118601	-	2085	protein_coding	FluG domain-containing protein	-
19883730	14837.1	393.894	BBA_00718	5.23479	2.87433e-26	3.94933e-23	NW_007930837.1	122348	122977	-	570	protein_coding	mismatched base pair and cruciform dna recognition protein	-
19883731	339.204	97.7827	BBA_00719	1.79306	6.76575e-05	0.000798061	NW_007930837.1	123915	124877	-	963	protein_coding	hypothetical protein	-
19883738	36785.3	12667	BBA_00726	1.53805	0.000247013	0.00236866	NW_007930837.1	145391	147106	+	1095	protein_coding	glutamine synthetase	-
19883740	414.703	146.221	BBA_00728	1.50304	0.000661985	0.00536392	NW_007930837.1	153179	154459	+	1050	protein_coding	zinc-binding dehydrogenase	ADH_zinc_N
19883745	1132.49	188.261	BBA_00733	2.58783	7.01684e-09	2.99946e-07	NW_007930837.1	166203	167087	-	885	protein_coding	SAM-dependent methyltransferase	-
19883751	38.3042	152.618	BBA_00739	-1.99121	6.4302e-05	0.000765417	NW_007930837.1	183716	187107	+	3243	protein_coding	hypothetical protein	-
19883787	30290.3	6626.86	BBA_00775	2.19243	3.13197e-07	8.14144e-06	NW_007930837.1	307707	309436	+	1530	protein_coding	glutamate/Leucine/Phenylalanine/Valine dehydrogenase	-
19883788	124.745	38.3775	BBA_00776	1.69705	0.000613706	0.00503637	NW_007930837.1	310063	311394	+	1230	protein_coding	CoA-transferase family III	CoA_transf_3
19883797	1357.89	4675.63	BBA_00785	-1.78371	2.63893e-05	0.000364149	NW_007930837.1	344929	345792	+	864	protein_coding	CCR4-Not complex subunit Caf16	ABC_tran
19883806	7.66713	42.0332	BBA_00794	-2.4375	0.000411667	0.00365597	NW_007930837.1	367303	368208	+	906	protein_coding	hypothetical protein	-
19883820	2536.32	307.071	BBA_00808	3.04554	1.21606e-11	1.11391e-09	NW_007930837.1	422666	423467	-	726	protein_coding	emopamil binding protein	EBP
19883833	688.249	2321.36	BBA_00821	-1.75381	3.96476e-05	0.000512541	NW_007930837.1	463756	467967	-	4122	protein_coding	helicase associated domain-containing protein	HA2
19883837	16.4206	84.0738	BBA_00825	-2.3482	3.46639e-05	0.00045546	NW_007930837.1	479019	481035	-	1791	protein_coding	Major Facilitator Superfamily protein	-
19883839	251.67	741.185	BBA_00827	-1.55789	0.000316506	0.00292145	NW_007930837.1	485074	486758	+	1629	protein_coding	RNA polymerase III RPC4	-
19883846	6846.31	897.466	BBA_00834	2.93121	3.78823e-11	3.01118e-09	NW_007930837.1	518576	519229	-	654	protein_coding	hypothetical protein	-
19883852	450.811	1213.68	BBA_00840	-1.42858	0.000793613	0.00620567	NW_007930837.1	534334	535494	-	963	protein_coding	PQ loop repeat protein	-
19883859	15.3264	70.3649	BBA_00847	-2.1906	0.000176356	0.00178923	NW_007930837.1	570288	572546	+	2061	protein_coding	alkaline phosphatase	-
19883869	1333.82	392.98	BBA_00857	1.76267	4.02154e-05	0.000518488	NW_007930837.1	607924	609054	-	1131	protein_coding	endonuclease/Exonuclease/phosphatase protein	Exo_endo_phos
19883870	1828.39	590.388	BBA_00858	1.63061	0.000128066	0.00135207	NW_007930837.1	613815	614663	+	849	protein_coding	hypothetical protein	-
19883871	304.191	65.7953	BBA_00859	2.20659	2.05402e-06	3.98298e-05	NW_007930837.1	616161	617966	+	1692	protein_coding	Putative Zn(II)2Cys6 transcription factor	Zn_clus
19883901	494.578	1707.2	BBA_00889	-1.78713	3.06499e-05	0.000411145	NW_007930837.1	723097	724961	-	1809	protein_coding	5'-nucleotidase domain-containing protein	Metallophos
19883903	1660.98	339.059	BBA_00891	2.29197	1.54236e-07	4.415e-06	NW_007930837.1	730234	731759	+	1377	protein_coding	actin filament organization protein	-
19883904	8427.4	2624.78	BBA_00892	1.68284	6.70828e-05	0.000792632	NW_007930837.1	733917	734431	+	411	protein_coding	hypothetical protein	-
19883908	2322.96	455.127	BBA_00896	2.35128	7.12195e-08	2.29862e-06	NW_007930837.1	769321	770922	+	1542	protein_coding	major facilitator superfamily transporter	MFS_1
19883915	419.08	1882.68	BBA_00903	-2.16719	6.22136e-07	1.40946e-05	NW_007930837.1	791621	793969	-	2298	protein_coding	ribosome biogenesis protein Rix1	-
19883955	2777.04	7694.32	BBA_00943	-1.47021	0.0004609	0.00400446	NW_007930837.1	960072	960914	+	780	protein_coding	hypothetical protein	-
19883961	6559.63	29170.6	BBA_00949	-2.15281	4.91789e-07	1.16791e-05	NW_007930837.1	976092	977361	+	1188	protein_coding	methionine adenosyltransferase	-
19883964	70.0355	18.2712	BBA_00952	1.93055	0.00051707	0.0044027	NW_007930837.1	986349	987396	+	930	protein_coding	peroxisomal enzyme	-
19883970	8442.72	2640.32	BBA_00958	1.67694	7.09254e-05	0.000829683	NW_007930837.1	1005191	1006166	-	912	protein_coding	mitochondrial protein	-
19883993	249.481	26.4965	BBA_00981	3.22857	2.45759e-10	1.60797e-08	NW_007930837.1	1102197	1102961	-	765	protein_coding	hypothetical protein	-
19883998	6615.44	1990.52	BBA_00986	1.73262	4.21328e-05	0.000536732	NW_007930837.1	1118920	1120779	+	1731	protein_coding	FYVE zinc finger protein	FYVE
19884005	706.85	2451.14	BBA_00993	-1.79382	2.63497e-05	0.000364149	NW_007930837.1	1147642	1152029	-	4332	protein_coding	DNA-directed RNA polymerase III subunit RPC1	-
19884013	11354.3	864.565	BBA_01001	3.71492	5.46031e-16	1.31567e-13	NW_007930837.1	1177668	1178462	-	795	protein_coding	phospholipase/carboxylesterase	-
19884018	910.368	5955.12	BBA_01006	-2.70946	6.61016e-10	3.75875e-08	NW_007930837.1	1194086	1195267	+	1182	protein_coding	small nucleolar ribonucleoprotein complex component (Utp5)	-
19884022	1504.51	411.259	BBA_01010	1.87082	1.39729e-05	0.000210314	NW_007930837.1	1209213	1216452	-	6855	protein_coding	lovastatin nonaketide synthase	ketoacyl-synt
19884025	18.6089	1.38778e-17	BBA_01013	7.23278	7.55368e-05	0.000870075	NW_007930837.1	1226724	1228871	-	1524	protein_coding	protein (fungal and bacterial)	-
19884033	335.922	1181.7	BBA_01021	-1.81432	2.63865e-05	0.000364149	NW_007930837.1	1253071	1255112	-	1965	protein_coding	NOL1/NOP2/sun family protein	-
19884037	264.8	1597.53	BBA_01025	-2.59235	5.17269e-09	2.314e-07	NW_007930837.1	1276962	1281098	-	4137	protein_coding	ABC transporter	ABC_membrane
19884038	133.498	462.438	BBA_01026	-1.79159	5.78234e-05	0.000700435	NW_007930837.1	1285128	1286261	-	1074	protein_coding	hypothetical protein	-
19884046	736.393	2087.4	BBA_01034	-1.50302	0.000389479	0.00349759	NW_007930837.1	1308770	1310719	+	1872	protein_coding	DNA photolyase	-
19884048	350.146	1478.72	BBA_01036	-2.07797	1.78055e-06	3.48784e-05	NW_007930837.1	1312526	1313457	+	867	protein_coding	hypothetical protein	-
19884050	808.609	2219	BBA_01038	-1.45627	0.000570293	0.00476135	NW_007930837.1	1324845	1328517	+	3525	protein_coding	von Willebrand factor type A domain-containing protein	VWA
19884079	3024.33	1156.11	BBA_01067	1.38723	0.000966835	0.00731055	NW_007930837.1	1409559	1410484	-	873	protein_coding	NAD dependent epimerase/dehydratase	Epimerase
19884085	2150.08	759.464	BBA_01073	1.50116	0.000390854	0.0035026	NW_007930837.1	1425175	1427442	+	2268	protein_coding	heterokaryon incompatibility protein	-
19884091	94.1076	493.512	BBA_01079	-2.3893	1.95168e-07	5.44095e-06	NW_007930837.1	1459668	1460776	-	1041	protein_coding	hypothetical protein	-
19884093	292.155	790.537	BBA_01081	-1.43577	0.000859771	0.00662602	NW_007930837.1	1462729	1464441	+	1713	protein_coding	WD domain-containing protein	-
19884105	33.9275	152.618	BBA_01093	-2.16569	1.4752e-05	0.000219636	NW_007930837.1	1492811	1493560	-	750	protein_coding	hypothetical protein	-
19884108	740.769	2229.05	BBA_01096	-1.58919	0.000180242	0.00182098	NW_007930837.1	1505907	1508074	-	2097	protein_coding	tRNA pseudouridine synthase D	-
19884113	315.132	869.135	BBA_01101	-1.46331	0.000664729	0.00538162	NW_007930837.1	1514276	1515793	-	1404	protein_coding	C6 zinc finger domain-containing protein	-
19884121	1908.26	607.752	BBA_01109	1.65048	0.000105143	0.0011401	NW_007930837.1	1539047	1539979	+	870	protein_coding	enoyl-CoA hydratase/isomerase	ECH
19884123	4041.92	1004.4	BBA_01111	2.00856	2.65398e-06	4.98554e-05	NW_007930837.1	1543610	1544816	+	1113	protein_coding	Cysteine synthase	PALP
19884133	300.908	855.426	BBA_01121	-1.50698	0.000455672	0.00397192	NW_007930837.1	1568916	1571366	+	2451	protein_coding	DNA repair helicase rad25	-
19884141	2133.66	362.821	BBA_01129	2.55556	6.48201e-09	2.821e-07	NW_007930837.1	1598125	1599159	-	1035	protein_coding	inversin protein alternative isoform	-
19884149	319.509	89.5573	BBA_01137	1.83338	5.33267e-05	0.000657559	NW_007930837.1	1617069	1617464	+	396	protein_coding	hydroxyisourate hydrolase	-
19884150	4000.34	534.638	BBA_01138	2.90317	6.40457e-11	4.85033e-09	NW_007930837.1	1617796	1618399	-	528	protein_coding	hypothetical protein	-
19884151	282.307	78.5902	BBA_01139	1.84302	5.60786e-05	0.000683604	NW_007930837.1	1620550	1621494	-	945	protein_coding	phosphotransferase enzyme family protein	APH
19884154	452.999	88.6434	BBA_01142	2.35165	2.68466e-07	7.17253e-06	NW_007930837.1	1628977	1629677	+	579	protein_coding	carboxymuconolactone decarboxylase	CMD
19884163	995.714	3734.29	BBA_01151	-1.90691	7.84346e-06	0.000128734	NW_007930837.1	1654006	1655321	+	1155	protein_coding	RNA polymerase Rpb3/RpoA insert domain-containing protein	RNA_pol_A_bac
19884168	837.058	261.375	BBA_01156	1.67868	0.000105525	0.00114295	NW_007930837.1	1667357	1668582	-	1101	protein_coding	phosphotransferase enzyme family protein	APH
19884175	1333.82	481.631	BBA_01163	1.46929	0.000551124	0.0046416	NW_007930837.1	1685275	1686260	+	807	protein_coding	phosphomannomutase-like protein	-
19884178	16.4206	67.6231	BBA_01166	-2.03461	0.000453206	0.00396167	NW_007930837.1	1697085	1698760	-	810	protein_coding	hypothetical protein	-
19884182	396.102	1165.25	BBA_01170	-1.55643	0.000280445	0.00264443	NW_007930837.1	1709876	1710472	-	597	protein_coding	ribosome biogenesis regulatory protein	-
19884186	908.179	214.765	BBA_01174	2.07952	2.1254e-06	4.08843e-05	NW_007930837.1	1719903	1721045	-	1143	protein_coding	myo-inositol-1(or 4)-monophosphatase	-
19884193	40.4926	145.307	BBA_01181	-1.84053	0.000192941	0.00193706	NW_007930837.1	1764322	1766562	+	2241	protein_coding	heterokaryon incompatibility protein	-
19884202	1453.08	477.975	BBA_01190	1.60383	0.000173692	0.00176406	NW_007930837.1	1792096	1792993	-	735	protein_coding	fumarylacetoacetate hydrolase	FAA_hydrolase
19884214	544.911	3928.95	BBA_01202	-2.84979	1.35368e-10	9.43455e-09	NW_007930837.1	1818609	1821543	+	2883	protein_coding	WD domain-containing protein	WD40
19884217	1787.9	4800.84	BBA_01205	-1.42496	0.000690416	0.00554791	NW_007930837.1	1843984	1847607	-	3624	protein_coding	splicing factor 3B subunit 1	-
19884222	16.4206	83.1599	BBA_01210	-2.33245	4.01152e-05	0.00051789	NW_007930837.1	1854521	1857106	+	2538	protein_coding	coiled-coil domain-containing protein MTMR15	-
19884235	1900.6	5853.68	BBA_01223	-1.62283	0.00012003	0.00128204	NW_007930837.1	1909766	1912267	-	2340	protein_coding	tetratricopeptide-like protein	DnaJ
19884238	735.299	228.474	BBA_01226	1.6857	0.000103227	0.00112311	NW_007930837.1	1919430	1920579	-	861	protein_coding	carbohydrate esterase family 1	-
19884239	323.886	35.6358	BBA_01227	3.17928	1.27346e-10	8.94024e-09	NW_007930837.1	1921038	1921509	-	378	protein_coding	hypothetical protein	-
19884241	153.193	732.046	BBA_01229	-2.25574	4.48919e-07	1.08558e-05	NW_007930837.1	1926544	1928173	+	1566	protein_coding	C2H2 transcription factor (TFIIIA)%2C putative	-
19884243	48941.7	1943	BBA_01231	4.65462	1.90355e-22	1.83084e-19	NW_007930837.1	1933206	1934303	-	1098	protein_coding	hypothetical protein	-
19884244	15933.5	1389.16	BBA_01232	3.51965	8.10598e-15	1.47101e-12	NW_007930837.1	1935797	1939768	+	3909	protein_coding	IKI3 family protein	-
19884254	41.5868	7.30399	BBA_01242	2.48759	0.000246499	0.00236609	NW_007930838.1	6419	7744	+	1137	protein_coding	sorbitol dehydrogenase	ADH_N
19884255	445.34	33.8079	BBA_01243	3.71424	1.15922e-13	1.68931e-11	NW_007930838.1	7915	9218	-	930	protein_coding	D-galacturonic acid reductase	Aldo_ket_red
19884259	57.9995	314.383	BBA_01247	-2.43611	3.08358e-07	8.03735e-06	NW_007930838.1	21076	22978	-	1830	protein_coding	negative acting factor	-
19884263	1046.05	174.552	BBA_01251	2.58229	7.91929e-09	3.2973e-07	NW_007930838.1	36132	36758	-	564	protein_coding	Acyl-CoA N-acyltransferase	Acetyltransf_1
19884280	571.171	2788.38	BBA_01268	-2.2872	1.41929e-07	4.17453e-06	NW_007930838.1	94040	97398	-	3309	protein_coding	nrap protein	-
19884281	5060.6	1422.97	BBA_01269	1.8303	1.63968e-05	0.000240403	NW_007930838.1	98985	102607	+	2730	protein_coding	coenzyme A transferase	-
19884283	504.426	2390.82	BBA_01271	-2.24454	2.38586e-07	6.46399e-06	NW_007930838.1	105468	107334	+	1632	protein_coding	surfeit locus protein 6	-
19884342	5258.65	978.806	BBA_01330	2.42544	2.25512e-08	8.27851e-07	NW_007930838.1	294415	295056	-	573	protein_coding	VanZ like family protein	-
19884344	849.094	211.109	BBA_01332	2.00723	4.80457e-06	8.44796e-05	NW_007930838.1	298003	299880	+	1581	protein_coding	Amidase family protein	Amidase
19884349	134.592	498.082	BBA_01337	-1.88692	2.27521e-05	0.000320865	NW_007930838.1	313824	314732	+	846	protein_coding	hypothetical protein	-
19884360	734.204	2586.4	BBA_01348	-1.81654	2.11982e-05	0.00030158	NW_007930838.1	344439	345374	-	837	protein_coding	hypothetical protein	-
19884375	13.138	86.8156	BBA_01363	-2.71364	4.76392e-06	8.39183e-05	NW_007930838.1	398562	399162	+	543	protein_coding	Rpp14/Pop5 family protein	-
19884378	1716.78	225.732	BBA_01366	2.92628	7.6825e-11	5.59775e-09	NW_007930838.1	405570	407395	-	1587	protein_coding	dopa decarboxylase (aromatic L-amino acid decarboxylase)	-
19884388	1513.26	7966.67	BBA_01376	-2.39623	3.09796e-08	1.10356e-06	NW_007930838.1	443418	445397	+	1980	protein_coding	pescadillo development protein	-
19884392	862.224	295.19	BBA_01380	1.54597	0.000327941	0.0030068	NW_007930838.1	456572	458175	-	1551	protein_coding	UPF0183 domain-containing protein	-
19884404	379.689	52.0864	BBA_01392	2.86264	2.28954e-09	1.15454e-07	NW_007930838.1	496003	497874	+	1572	protein_coding	glycosyltransferase family 2	-
19884405	1.10221	29.2383	BBA_01393	-4.59096	5.24925e-06	9.09682e-05	NW_007930838.1	504388	505255	-	798	protein_coding	hypothetical protein	-
19884418	1133.58	424.968	BBA_01406	1.41516	0.00090184	0.00688405	NW_007930838.1	552407	554497	-	1830	protein_coding	amidase-like protein	Amidase
19884427	389.537	71.2788	BBA_01415	2.44798	1.38503e-07	4.09801e-06	NW_007930838.1	588101	589739	+	1506	protein_coding	hypothetical protein	-
19884454	5261.93	1711.77	BBA_01442	1.62002	0.000123363	0.00130385	NW_007930838.1	693848	694732	+	813	protein_coding	hypoxia induced family protein	-
19884464	1786.81	4905.94	BBA_01452	-1.45709	0.000525974	0.00445318	NW_007930838.1	715317	716945	-	1545	protein_coding	NMD3 family protein	-
19884465	703.567	1909.18	BBA_01453	-1.44005	0.000667273	0.00539768	NW_007930838.1	717231	718214	-	984	protein_coding	RNA recognition domain-containing protein	-
19884468	55.8112	212.023	BBA_01456	-1.92348	4.73758e-05	0.000597196	NW_007930838.1	728305	728733	+	315	protein_coding	hypothetical protein	-
19884469	2016.59	595.871	BBA_01457	1.75861	3.78808e-05	0.000491021	NW_007930838.1	729432	730920	-	1362	protein_coding	phosphomevalonate kinase	GHMP_kinases
19884471	228.692	2299.43	BBA_01459	-3.32914	3.29805e-13	4.17377e-11	NW_007930838.1	738209	740473	+	2265	protein_coding	DEAD/DEAH box helicase	DEAD
19884472	632.445	46.6029	BBA_01460	3.75864	1.81647e-14	3.06505e-12	NW_007930838.1	741266	741616	+	351	protein_coding	hypothetical protein	-
19884474	843.623	2222.66	BBA_01462	-1.3975	0.000929133	0.00707952	NW_007930838.1	743183	745609	+	2427	protein_coding	translation elongation factor G	GTP_EFTU
19884480	5627.39	944.991	BBA_01468	2.57392	3.62429e-09	1.72307e-07	NW_007930838.1	759838	761190	-	1299	protein_coding	acetyl-CoA acetyltransferase	Thiolase_N
19884508	125.839	359.165	BBA_01496	-1.51226	0.000667942	0.00539855	NW_007930838.1	846955	847923	+	969	protein_coding	Ribokinase%2C bacterial	PfkB
19884513	642.293	3215.18	BBA_01501	-2.32339	8.95566e-08	2.77697e-06	NW_007930838.1	867736	869753	+	1704	protein_coding	major facilitator superfamily transporter	MFS_1
19884516	538.346	66.7092	BBA_01504	3.01004	1.63012e-10	1.11195e-08	NW_007930838.1	881634	882810	+	1071	protein_coding	Intradiol ring-cleavage dioxygenase%2C core	-
19884517	3351.49	900.208	BBA_01505	1.89631	9.03131e-06	0.000145744	NW_007930838.1	883934	886471	-	2538	protein_coding	peptidase family M20/M25/M40 protein	-
19884518	4526.64	991.601	BBA_01506	2.19046	3.5613e-07	9.01383e-06	NW_007930838.1	894278	897758	+	2031	protein_coding	FAD dependent oxidoreductase	DAO
19884527	807.515	192.831	BBA_01515	2.06538	2.60579e-06	4.9046e-05	NW_007930838.1	924875	926775	-	1593	protein_coding	Cytochrome P450 CYP548A5	p450
19884529	525.215	2788.38	BBA_01517	-2.40819	3.5162e-08	1.23426e-06	NW_007930838.1	932835	934141	+	1218	protein_coding	U3 small nucleolar RNA-associated protein 6	-
19884537	372.03	101.438	BBA_01525	1.8734	3.30994e-05	0.000439103	NW_007930838.1	953938	954345	-	408	protein_coding	microtubule-associated protein	-
19884538	8731.58	3068.04	BBA_01526	1.50889	0.000327387	0.00300459	NW_007930838.1	954908	956923	+	1602	protein_coding	putative phosphoglyceromutase	-
19884545	531.781	2664.08	BBA_01533	-2.32449	9.22637e-08	2.84421e-06	NW_007930838.1	979535	982047	+	2409	protein_coding	3'-5' exonuclease	3_5_exonuc
19884564	64.5646	233.957	BBA_01552	-1.85564	7.24581e-05	0.000843707	NW_007930838.1	1047885	1048829	+	945	protein_coding	RNase P subunit p30	-
19884565	199.149	695.489	BBA_01553	-1.80361	3.94355e-05	0.000510485	NW_007930838.1	1049056	1050751	-	1539	protein_coding	hypothetical protein	-
19884574	465.035	166.327	BBA_01562	1.48254	0.000727363	0.00577686	NW_007930838.1	1084728	1087226	+	1809	protein_coding	hypothetical protein	-
19884591	287.778	70.3649	BBA_01579	2.02991	1.17203e-05	0.00018094	NW_007930838.1	1137374	1138990	-	1476	protein_coding	2-oxoacid dehydrogenase acyltransferase	Biotin_lipoyl
19884604	988.055	327.178	BBA_01592	1.59411	0.000209943	0.00206888	NW_007930838.1	1169152	1170529	+	1260	protein_coding	hypothetical protein	-
19884618	7265.38	2426.46	BBA_01606	1.58213	0.000171592	0.00174828	NW_007930838.1	1206451	1207644	+	1074	protein_coding	isocitrate/isopropylmalate dehydrogenase	-
19884621	491.296	122.459	BBA_01609	2.00309	7.42088e-06	0.000122636	NW_007930838.1	1214287	1215567	-	1188	protein_coding	aminotransferase class I and II	Aminotran_1_2
19884638	490.202	162.671	BBA_01626	1.59059	0.000283201	0.00266781	NW_007930838.1	1270490	1271027	-	354	protein_coding	helix-loop-helix DNA-binding domain-containing protein	HLH
19884651	32079.3	1593.88	BBA_01639	4.33091	3.33788e-20	2.27484e-17	NW_007930838.1	1302065	1303104	+	954	protein_coding	hemerythrin HHE cation binding domain-containing protein	-
19884665	1204.7	233.043	BBA_01653	2.36933	7.67887e-08	2.42149e-06	NW_007930838.1	1341288	1342248	-	858	protein_coding	DUF1275 domain protein	-
19884666	451.905	92.2991	BBA_01654	2.28995	5.26991e-07	1.23624e-05	NW_007930838.1	1344061	1345788	+	1428	protein_coding	oxalate decarboxylase family bicupin	-
19884673	5818.87	29144.1	BBA_01661	-2.32437	6.80474e-08	2.20364e-06	NW_007930838.1	1370126	1370993	-	684	protein_coding	expression library immunization antigen 1	-
19884676	1027.45	6469.66	BBA_01664	-2.65449	1.31484e-09	6.9868e-08	NW_007930838.1	1380307	1382122	-	1764	protein_coding	DNA photolyase	-
19884680	304.191	994.342	BBA_01668	-1.70841	7.75008e-05	0.000885277	NW_007930838.1	1395616	1397193	-	1434	protein_coding	cactin-like protein	-
19884688	297.626	72.1928	BBA_01676	2.04151	1.02831e-05	0.000162058	NW_007930838.1	1424154	1425075	+	786	protein_coding	short chain dehydrogenase	adh_short
19884701	6337.51	1433.94	BBA_01689	2.14383	5.80415e-07	1.33232e-05	NW_007930838.1	1461281	1461820	+	372	protein_coding	Vacuolar ATP synthase subunit F	-
19884710	260.423	1697.15	BBA_01698	-2.70365	1.32783e-09	7.01706e-08	NW_007930838.1	1489306	1491550	-	2166	protein_coding	Putative Zn(II)2Cys6 transcription factor	-
19884727	648.858	199.228	BBA_01715	1.70279	9.71e-05	0.00107223	NW_007930838.1	1543153	1544111	-	903	protein_coding	metallo-beta-lactamase domain protein%2C putative	Lactamase_B
19884744	8928.54	2924.55	BBA_01732	1.61016	0.000131862	0.00138607	NW_007930838.1	1610408	1611412	+	777	protein_coding	electron transfer flavoprotein beta-subunit	-
19884745	3106.39	9152.94	BBA_01733	-1.55896	0.000210227	0.00206956	NW_007930838.1	1612132	1618945	-	6705	protein_coding	carbamoyl-phosphate synthase	CPSase_L_D2
19884753	26924.6	1439.42	BBA_01741	4.22523	1.76936e-19	9.45427e-17	NW_007930838.1	1634798	1635816	-	876	protein_coding	ThiJ/PfpI family protein	DJ-1_PfpI
19884754	5508.12	1458.62	BBA_01742	1.91686	6.74695e-06	0.000113053	NW_007930838.1	1637012	1640151	+	2943	protein_coding	tuberous sclerosis 1	-
19884756	4791.43	1674.3	BBA_01744	1.51682	0.000313253	0.00290537	NW_007930838.1	1644799	1646400	+	1251	protein_coding	ZIP Zinc transporter	-
19884760	26991.3	918.487	BBA_01748	4.87689	5.48701e-24	6.59676e-21	NW_007930838.1	1658029	1659204	+	1176	protein_coding	NADPH dehydrogenase	Oxidored_FMN
19884766	67.8472	274.17	BBA_01754	-2.01293	1.48893e-05	0.000220995	NW_007930838.1	1670567	1671637	-	1071	protein_coding	DUF636 domain-containing protein	-
19884778	1828.39	5075.93	BBA_01766	-1.47305	0.000458149	0.00398518	NW_007930838.1	1699411	1704198	-	4689	protein_coding	ABC transporter	ABC_tran
19884783	6187.61	2322.27	BBA_01771	1.41379	0.000746946	0.00589346	NW_007930838.1	1721320	1722186	+	807	protein_coding	hypothetical protein	-
19884788	335.922	2260.13	BBA_01776	-2.74979	6.37387e-10	3.64904e-08	NW_007930838.1	1731262	1733392	+	2052	protein_coding	ARM-like repeat-containing protein	-
19884798	178.36	1374.53	BBA_01786	-2.94528	8.4168e-11	6.08667e-09	NW_007930839.1	23162	25216	-	2055	protein_coding	RNA polymerase I specific transcription initiation factor RRN3	RRN3
19884817	520.839	21.9269	BBA_01805	4.56174	5.0099e-18	2.09501e-15	NW_007930839.1	66863	69211	+	1758	protein_coding	MFS transporter	MFS_1
19884832	466.13	160.843	BBA_01820	1.53425	0.000454284	0.00396488	NW_007930839.1	110409	111176	-	696	protein_coding	voltage-gated hydrogen channel 1	Ion_trans
19884848	1473.87	325.35	BBA_01836	2.17908	5.83234e-07	1.33561e-05	NW_007930839.1	148054	148663	+	528	protein_coding	major facilitator superfamily transporter	MFS_1
19884854	1.38778e-17	15.5294	BBA_01842	-6.97496	0.000193974	0.00194186	NW_007930839.1	166691	168736	-	1941	protein_coding	nucleotide sugar dehydrogenase	-
19884866	370.936	1004.4	BBA_01854	-1.43682	0.000770929	0.00605784	NW_007930839.1	205756	207182	-	1296	protein_coding	dTDP-D-glucose 4%2C6-dehydratase	-
19884867	374.218	1616.72	BBA_01855	-2.11079	1.20777e-06	2.5308e-05	NW_007930839.1	207897	209144	-	1248	protein_coding	brix domain-containing protein	-
19884868	889.578	3446.4	BBA_01856	-1.95376	5.0184e-06	8.75989e-05	NW_007930839.1	209477	211546	+	2070	protein_coding	nucleolar complex-associated protein	CBF
19884869	76.6006	391.152	BBA_01857	-2.35059	3.87472e-07	9.70496e-06	NW_007930839.1	211656	214182	-	1953	protein_coding	hypothetical protein	-
19884875	9523.77	1104.01	BBA_01863	3.10862	2.96521e-12	3.134e-10	NW_007930839.1	234303	234854	-	489	protein_coding	hypothetical protein	-
19884889	4694.05	813.385	BBA_01877	2.52862	7.00757e-09	2.99946e-07	NW_007930839.1	274520	277242	-	2604	protein_coding	alpha-glucosidase b	Glyco_hydro_31
19884930	72584.8	26499.2	BBA_01918	1.45371	0.000514265	0.00438609	NW_007930839.1	398468	399372	+	762	protein_coding	hypothetical protein	-
19884936	605.091	118.803	BBA_01924	2.34726	1.86386e-07	5.24171e-06	NW_007930839.1	414830	415723	+	894	protein_coding	hypothetical protein	-
19884937	30.645	145.307	BBA_01925	-2.24121	1.02549e-05	0.000161956	NW_007930839.1	424043	426191	+	2010	protein_coding	putative C2H2 zinc finger protein	-
19884938	765.936	2064.55	BBA_01926	-1.4304	0.00071235	0.00568223	NW_007930839.1	435456	437562	+	2025	protein_coding	PHD-finger domain-containing protein	-
19884939	983.678	244.011	BBA_01927	2.01063	3.99442e-06	7.181e-05	NW_007930839.1	438187	439403	+	885	protein_coding	3-isopropylmalate dehydrogenase	-
19884948	422.362	120.631	BBA_01936	1.80671	5.0249e-05	0.000624413	NW_007930839.1	464356	465135	+	780	protein_coding	hypothetical protein	-
19884963	1977.2	572.109	BBA_01951	1.78885	2.88977e-05	0.000393124	NW_007930839.1	514237	515295	-	807	protein_coding	HpcH/HpaI aldolase/citrate lyase family protein	-
19884976	575.548	1983.21	BBA_01964	-1.78463	3.0285e-05	0.000408529	NW_007930839.1	546683	548731	+	1851	protein_coding	ferric-chelate reductase	Ferric_reduct
19884985	345.77	2882.51	BBA_01973	-3.05902	1.00111e-11	9.2583e-10	NW_007930839.1	569144	572323	-	3132	protein_coding	DNA polymerase V	-
19884994	12.0438	90.4713	BBA_01982	-2.89736	1.35156e-06	2.75994e-05	NW_007930839.1	607702	609846	-	1869	protein_coding	putative histidine kinase group protein	-
19885009	1.38778e-17	13.7015	BBA_01997	-6.79592	0.000517265	0.0044027	NW_007930839.1	652086	652923	+	696	protein_coding	hypothetical protein	-
19885012	79.8832	312.555	BBA_02000	-1.96665	1.85126e-05	0.000268558	NW_007930839.1	655919	658903	-	2985	protein_coding	hypothetical protein	-
19885013	215.562	727.477	BBA_02001	-1.75428	5.84804e-05	0.000707502	NW_007930839.1	659771	661386	-	1494	protein_coding	WSC domain-containing protein	-
19885020	320.603	1210.94	BBA_02008	-1.9169	9.7074e-06	0.000154835	NW_007930839.1	680057	681574	+	1518	protein_coding	tRNA methyltransferase complex GCD14 subunit	-
19885034	74.4123	486.201	BBA_02022	-2.70607	7.06885e-09	3.00833e-07	NW_007930839.1	729419	731337	+	1725	protein_coding	hypothetical protein	-
19885049	760.465	201.97	BBA_02037	1.91202	1.21692e-05	0.000186374	NW_007930839.1	777856	779965	+	1911	protein_coding	multicopper oxidase	-
19885060	473.789	1367.22	BBA_02048	-1.52872	0.00033467	0.00305684	NW_007930839.1	806940	809219	+	2280	protein_coding	RNA exonuclease	Exonuc_X-T
19885063	2421.43	756.722	BBA_02051	1.67784	7.87236e-05	0.000898177	NW_007930839.1	821324	821979	+	600	protein_coding	6%2C7-dimethyl-8-ribityllumazine synthase	-
19885069	1466.21	154.446	BBA_02057	3.2458	1.56167e-12	1.76707e-10	NW_007930839.1	852859	853557	+	699	protein_coding	heat shock protein 30	-
19885077	2301.07	516.36	BBA_02065	2.15556	6.36481e-07	1.43365e-05	NW_007930839.1	869933	871246	+	1314	protein_coding	glycine cleavage system T protein	GCV_T
19885078	544.911	184.605	BBA_02066	1.56085	0.000349093	0.00317052	NW_007930839.1	872486	874127	+	1473	protein_coding	4-aminobutyrate aminotransferase	Aminotran_3
19885083	1110.6	387.497	BBA_02071	1.51875	0.000380182	0.00341737	NW_007930839.1	895066	896734	-	1617	protein_coding	phosphoglucomutase/phosphomannomutase	-
19885090	734.204	165.413	BBA_02078	2.14919	1.25298e-06	2.60256e-05	NW_007930839.1	921143	922034	+	603	protein_coding	density-regulated protein DRP1	SUI1
19885096	757.182	5118.88	BBA_02084	-2.75693	4.03673e-10	2.5376e-08	NW_007930839.1	929792	931912	-	2067	protein_coding	CPL domain-containing protein	-
19885098	469.412	2412.75	BBA_02086	-2.36147	6.30925e-08	2.07107e-06	NW_007930839.1	933679	934803	-	1125	protein_coding	TPR domain-containing protein	-
19885099	1691.61	515.446	BBA_02087	1.71424	6.04216e-05	0.000724607	NW_007930839.1	935088	935838	+	693	protein_coding	riboflavin synthase	-
19885101	1283.48	5716.59	BBA_02089	-2.15499	5.22709e-07	1.2292e-05	NW_007930839.1	938404	939746	-	1038	protein_coding	protein arginine N-methyltransferase	-
19885102	775.783	3563.38	BBA_02090	-2.19936	3.52781e-07	8.95263e-06	NW_007930839.1	940500	941264	-	765	protein_coding	ribosomal large subunit	-
19885122	1287.86	401.206	BBA_02110	1.68222	8.79651e-05	0.00098607	NW_007930839.1	995473	996558	+	903	protein_coding	F-actin capping protein	-
19885123	1590.95	4197.65	BBA_02111	-1.39963	0.00085843	0.00662099	NW_007930839.1	1000547	1001765	+	1131	protein_coding	NAD dependent epimerase/dehydratase	Epimerase
19885124	288.872	55.7421	BBA_02112	2.37077	4.89359e-07	1.16791e-05	NW_007930839.1	1002529	1003212	+	684	protein_coding	LCCL domain-containing protein	-
19885125	1529.68	414	BBA_02113	1.88517	1.17787e-05	0.000181551	NW_007930839.1	1003482	1004217	-	537	protein_coding	cystathionine beta-synthase%2C putative	-
19885126	2469.58	933.109	BBA_02114	1.40401	0.000856963	0.00661967	NW_007930839.1	1005644	1006944	+	1149	protein_coding	mitochondrial phosphate carrier protein	Mito_carr
19885151	541.628	66.7092	BBA_02139	3.01881	1.41987e-10	9.82468e-09	NW_007930839.1	1105452	1106111	-	660	protein_coding	Glutathione S-transferase	GST_C
19885152	24821.5	7554.49	BBA_02140	1.71617	4.74959e-05	0.000597926	NW_007930839.1	1106601	1107920	-	1320	protein_coding	hypothetical protein	-
19885153	12459.5	1704.46	BBA_02141	2.86976	7.36745e-11	5.48955e-09	NW_007930839.1	1109592	1110925	-	1176	protein_coding	mannitol-1-phosphate dehydrogenase	Mannitol_dh_C
19885154	3285.84	419.484	BBA_02142	2.96917	2.94911e-11	2.42432e-09	NW_007930839.1	1114972	1116782	-	1662	protein_coding	phosphoglucose isomerase	-
19885199	24.0799	90.4713	BBA_02187	-1.90476	0.000310788	0.00289087	NW_007930839.1	1259773	1260210	+	438	protein_coding	hypothetical protein	-
19885209	203.526	46.6029	BBA_02197	2.12347	9.23455e-06	0.000148277	NW_007930839.1	1291590	1292576	-	987	protein_coding	nucleoside-diphosphate-sugar epimerase	Epimerase
19885216	2793.46	429.537	BBA_02204	2.70081	9.79831e-10	5.35455e-08	NW_007930839.1	1316003	1316918	+	795	protein_coding	NAD dependent epimerase/dehydratase	-
19885242	1560.31	366.476	BBA_02230	2.08963	1.46309e-06	2.92558e-05	NW_007930839.1	1393120	1397661	-	4347	protein_coding	chitinase-like protein	-
19885243	1751.79	280.568	BBA_02231	2.64183	2.59296e-09	1.2724e-07	NW_007930839.1	1398232	1399056	-	825	protein_coding	hypothetical protein	-
19885257	1797.75	570.282	BBA_02245	1.65621	0.000102365	0.001115	NW_007930839.1	1454441	1456394	+	1884	protein_coding	hypothetical protein	-
19885265	3991.59	1272.18	BBA_02253	1.64956	9.5691e-05	0.00106277	NW_007930839.1	1477941	1479659	-	1665	protein_coding	cation efflux family protein	-
19885266	2936.79	510.876	BBA_02254	2.52288	8.43852e-09	3.48333e-07	NW_007930839.1	1480620	1482262	+	1350	protein_coding	Sir2 family protein	SIR2
19885271	1215.64	4717.67	BBA_02259	-1.95625	4.58094e-06	8.0843e-05	NW_007930839.1	1512114	1514168	-	2001	protein_coding	KRI1-like family protein	-
19885273	843.623	2755.47	BBA_02261	-1.7075	5.93311e-05	0.000714201	NW_007930839.1	1516458	1519102	+	2439	protein_coding	pre-mRNA-splicing factor 38B	-
19885278	1418.07	513.618	BBA_02266	1.46491	0.00056623	0.0047439	NW_007930839.1	1531716	1532204	-	489	protein_coding	DUF788 domain-containing protein	-
19885280	30433.6	10011.1	BBA_02268	1.60405	0.000136146	0.00142332	NW_007930839.1	1537497	1538019	+	312	protein_coding	histone H4.1	-
19885290	1234.25	250.408	BBA_02278	2.30065	1.70648e-07	4.82732e-06	NW_007930839.1	1557238	1558509	-	1272	protein_coding	methylitaconate delta2-delta3-isomerase	-
19885300	106.144	1227.39	BBA_02288	-3.53008	6.33367e-14	9.98644e-12	NW_007930839.1	1598432	1599667	+	1119	protein_coding	homeobox domain-containing protein	Coprinus_mating
19885312	5790.42	2061.81	BBA_02300	1.4897	0.000392942	0.00350917	NW_007930839.1	1633797	1636164	-	2148	protein_coding	tryptophan synthase	PALP
19885314	8334.4	2259.21	BBA_02302	1.88319	9.29684e-06	0.000149028	NW_007930839.1	1642204	1642730	-	357	protein_coding	autophagy-related protein 8	-
19885315	86425.1	4330.17	BBA_02303	4.31891	3.87877e-20	2.33163e-17	NW_007930839.1	1643728	1645012	+	1227	protein_coding	coproporphyrinogen III oxidase	-
19885323	5223.64	722.907	BBA_02311	2.85294	1.12025e-10	7.98119e-09	NW_007930840.1	16796	17702	+	465	protein_coding	Cu/Zn superoxide dismutase	-
19885329	684.966	241.269	BBA_02317	1.50485	0.000507066	0.00434859	NW_007930840.1	35656	37655	-	1914	protein_coding	serine/threonine-protein kinase nak1	Pkinase
19885335	3071.38	1018.1	BBA_02323	1.59287	0.000164586	0.00168942	NW_007930840.1	62931	63741	-	744	protein_coding	ubiquitin carboxyl-terminal hydrolase%2C family 1	-
19885355	3121.71	947.732	BBA_02343	1.71964	5.06222e-05	0.000628238	NW_007930840.1	123008	124742	-	1629	protein_coding	amino acid permease	-
19885360	2459.73	9461.85	BBA_02348	-1.94357	4.96511e-06	8.68262e-05	NW_007930840.1	137124	138934	-	1695	protein_coding	hsp70-like protein	HSP70
19885366	448.623	1621.29	BBA_02354	-1.85331	1.63796e-05	0.000240403	NW_007930840.1	155421	166038	-	9018	protein_coding	helicase sen1	-
19885387	1964.07	610.494	BBA_02375	1.68557	7.65913e-05	0.000878016	NW_007930840.1	248394	249527	-	1134	protein_coding	DNA/pantothenate metabolism flavoprotein	DFP
19885388	9.85548	92.2991	BBA_02376	-3.2124	1.03242e-07	3.14234e-06	NW_007930840.1	250455	252164	-	1710	protein_coding	hypothetical protein	-
19885392	195.867	542.864	BBA_02380	-1.47021	0.000742069	0.00586942	NW_007930840.1	260030	260740	-	711	protein_coding	essential protein Yae1	-
19885394	5.47879	46.6029	BBA_02382	-3.06218	2.37703e-05	0.000332784	NW_007930840.1	265443	267126	-	1611	protein_coding	Cytochrome P450 CYP52T1	p450
19885395	1416.97	411.259	BBA_02383	1.78435	3.30136e-05	0.000438571	NW_007930840.1	269270	269604	-	231	protein_coding	hypothetical protein	-
19885397	1178.44	346.37	BBA_02385	1.76609	4.12561e-05	0.000528163	NW_007930840.1	282673	284234	+	1365	protein_coding	major facilitator superfamily transporter	MFS_1
19885401	287.778	875.532	BBA_02389	-1.60484	0.000198977	0.00198537	NW_007930840.1	292290	295369	-	2973	protein_coding	hypothetical protein	-
19885406	112.709	33.8079	BBA_02394	1.73305	0.000518618	0.00440943	NW_007930840.1	303972	304808	-	837	protein_coding	methyltransferase-like protein	-
19885408	989.149	46.6029	BBA_02396	4.40379	1.2497e-18	6.32613e-16	NW_007930840.1	307587	308207	-	621	protein_coding	NADPH-dependent FMN reductase	FMN_red
19885412	63.4704	191.917	BBA_02400	-1.59467	0.000722374	0.00574673	NW_007930840.1	318820	320337	+	1518	protein_coding	amidase-like protein	Amidase
19885415	68.9414	13.7015	BBA_02403	2.31966	5.74146e-05	0.00069812	NW_007930840.1	329768	332573	-	2355	protein_coding	glycosyl hydrolase%2C putative	Glyco_hydro_3_C
19885424	5172.21	1150.62	BBA_02412	2.16823	4.50349e-07	1.08558e-05	NW_007930840.1	368826	370732	-	1716	protein_coding	dimethylaniline monooxygenase	-
19885431	1198.14	452.385	BBA_02419	1.40489	0.000952874	0.00721634	NW_007930840.1	388546	390938	-	1860	protein_coding	adhesin protein Mad1	-
19885439	33.9275	6.39005	BBA_02427	2.38403	0.0006696	0.0054074	NW_007930840.1	426393	427298	-	906	protein_coding	conidiation-specific protein (con-13)	-
19885443	1035.1	3917.99	BBA_02431	-1.92022	6.80024e-06	0.000113353	NW_007930840.1	444400	445911	-	1512	protein_coding	ribosome assembly protein RRB1	-
19885463	5720.39	1211.86	BBA_02451	2.23877	2.00236e-07	5.51824e-06	NW_007930840.1	498218	500914	-	2265	protein_coding	oligopeptide transporter	OPT
19885471	118.18	25.5826	BBA_02459	2.20176	1.90864e-05	0.000275222	NW_007930840.1	530469	531129	+	600	protein_coding	hypothetical protein	-
19885472	414.703	91.3852	BBA_02460	2.18037	1.70625e-06	3.36285e-05	NW_007930840.1	531744	532709	-	966	protein_coding	endonuclease/exonuclease/phosphatase family	-
19885479	261.518	63.0535	BBA_02467	2.04989	1.20628e-05	0.000185336	NW_007930840.1	549946	551418	+	1359	protein_coding	carbon-nitrogen hydrolase	CN_hydrolase
19885480	1267.07	449.644	BBA_02468	1.49435	0.000452743	0.00396167	NW_007930840.1	551766	552911	-	1146	protein_coding	WLM domain-containing protein	-
19885497	412.515	82.2459	BBA_02485	2.32453	4.2843e-07	1.0432e-05	NW_007930840.1	619949	620930	+	867	protein_coding	enoyl-CoA hydratase/isomerase	ECH
19885508	1638	5128.02	BBA_02496	-1.6464	9.73197e-05	0.00107342	NW_007930840.1	654261	657557	+	3297	protein_coding	DSHCT domain-containing protein	DEAD
19885515	2348.12	858.168	BBA_02503	1.45203	0.000585484	0.0048473	NW_007930840.1	675288	676390	+	957	protein_coding	3-hydroxybutyryl-CoA dehydrogenase	3HCDH_N
19885528	482.542	139.823	BBA_02516	1.78604	5.34575e-05	0.000658328	NW_007930840.1	725473	727856	-	1629	protein_coding	Malate synthase%2C glyoxysomal	-
19885529	184.925	1191.75	BBA_02517	-2.68732	2.29275e-09	1.15454e-07	NW_007930840.1	731595	735258	-	3585	protein_coding	BR serine/threonine-protein kinase	Pkinase
19885534	189.301	948.646	BBA_02522	-2.3245	1.69672e-07	4.81389e-06	NW_007930840.1	757330	758006	-	579	protein_coding	60S ribosomal subunit assembly/export protein LOC1	-
19885537	587.584	3940.83	BBA_02525	-2.7454	5.01991e-10	2.98034e-08	NW_007930840.1	763489	766301	-	2709	protein_coding	U3 small nucleolar RNA-associated protein	-
19885541	107.238	555.659	BBA_02529	-2.37216	1.90777e-07	5.34953e-06	NW_007930840.1	780364	780879	-	516	protein_coding	DNase1 protein	-
19885542	164.135	38.3775	BBA_02530	2.09263	2.12278e-05	0.00030158	NW_007930840.1	785025	786491	-	1467	protein_coding	pantothenate transporter	MFS_1
19885546	90.825	272.342	BBA_02534	-1.58311	0.000491708	0.00424529	NW_007930840.1	796827	799451	-	2574	protein_coding	hypothetical protein	-
19885553	1175.16	199.228	BBA_02541	2.55955	9.55067e-09	3.85464e-07	NW_007930840.1	816653	818511	-	1806	protein_coding	dihydroxyacetone kinase	-
19885556	2731.09	782.312	BBA_02544	1.80348	2.35694e-05	0.000331419	NW_007930840.1	825050	826005	-	867	protein_coding	hypothetical protein	-
19885558	3477.32	587.646	BBA_02546	2.56468	4.86004e-09	2.19455e-07	NW_007930840.1	831262	835329	-	4068	protein_coding	multidrug resistance protein MDR%2C putative	ABC_tran
19885576	1431.2	504.479	BBA_02564	1.5041	0.000405026	0.00361033	NW_007930840.1	887656	889488	+	1833	protein_coding	Ankyrin repeat-containing protein	-
19885584	176.171	511.79	BBA_02572	-1.53799	0.000465895	0.00404043	NW_007930840.1	909736	910697	-	768	protein_coding	LSM domain-containing protein	LSM
19885591	912.556	219.335	BBA_02579	2.0561	2.74082e-06	5.10875e-05	NW_007930840.1	924337	925992	+	1656	protein_coding	beta-glucuronidase	-
19885593	1353.51	78.5902	BBA_02581	4.10392	2.12379e-17	7.04367e-15	NW_007930840.1	931146	932225	+	1080	protein_coding	fatty acid hydroxylase superfamily protein	-
19885596	206.808	67.6231	BBA_02584	1.61071	0.000514268	0.00438609	NW_007930840.1	936612	937918	-	1251	protein_coding	oxidoreductase family protein	GFO_IDH_MocA
19885600	711.227	2335.07	BBA_02588	-1.71493	5.71438e-05	0.000695708	NW_007930840.1	948284	949090	+	738	protein_coding	Nop16-like protein	-
19885606	865.506	244.924	BBA_02594	1.82063	2.72819e-05	0.000374853	NW_007930840.1	986524	987939	+	1296	protein_coding	FAD dependent oxidoreductase	DAO
19885614	1355.7	175.466	BBA_02602	2.94881	7.41985e-11	5.48955e-09	NW_007930840.1	1011676	1012239	+	564	protein_coding	cell wall protein	-
19885615	1310.84	486.201	BBA_02603	1.4306	0.000768704	0.00604529	NW_007930840.1	1012477	1013463	-	882	protein_coding	ABC-type nitrate/sulfonate/bicarbonate transporter	-
19885618	18.6089	72.1928	BBA_02606	-1.94947	0.000504622	0.00433731	NW_007930840.1	1022175	1026517	+	4287	protein_coding	multidrug resistance protein MDR%2C putative	ABC_membrane
19885635	99.5785	21.0129	BBA_02623	2.23722	3.42077e-05	0.000450699	NW_007930840.1	1073497	1074260	+	612	protein_coding	coiled-coil domain-containing protein	-
19885639	1.38778e-17	23.7547	BBA_02627	-7.58396	5.44527e-06	9.38577e-05	NW_007930840.1	1083728	1084132	+	405	protein_coding	hypothetical protein	-
19885643	2480.52	753.066	BBA_02631	1.71961	5.36926e-05	0.000659534	NW_007930840.1	1101025	1101699	-	519	protein_coding	hypothetical protein	-
19885645	427.833	107.836	BBA_02633	1.98684	9.67813e-06	0.000154625	NW_007930840.1	1108542	1109708	-	1167	protein_coding	alpha/beta hydrolase fold-3 domain containing protein	Abhydrolase_3
19885649	1423.54	321.694	BBA_02637	2.14525	8.35498e-07	1.81396e-05	NW_007930840.1	1116878	1118419	-	1356	protein_coding	Putative FadE2-like acyl-CoA dehydrogenase	-
19885654	773.595	3280.98	BBA_02642	-2.08432	1.27148e-06	2.62427e-05	NW_007930840.1	1130449	1131740	-	1239	protein_coding	low temperature viability protein	-
19885660	7997.39	2562.64	BBA_02648	1.64185	9.87827e-05	0.00108458	NW_007930840.1	1165166	1167361	-	2028	protein_coding	malic enzyme	Malic_M
19885672	462.847	1496.09	BBA_02660	-1.69235	7.65229e-05	0.000878016	NW_007930840.1	1219654	1220310	+	597	protein_coding	rRNA-processing protein FCF1	-
19885680	568.983	97.7827	BBA_02668	2.53909	2.61605e-08	9.4591e-07	NW_007930840.1	1255287	1256753	+	1467	protein_coding	pyridine nucleotide-disulfide oxidoreductase%2C putative	Pyr_redox_2
19885684	225.409	2982.13	BBA_02672	-3.72504	1.11235e-15	2.4315e-13	NW_007930840.1	1264120	1265910	+	1791	protein_coding	WD domain-containing protein	-
19885691	8346.43	1780.32	BBA_02679	2.22894	2.17013e-07	5.94268e-06	NW_007930840.1	1288389	1288838	+	288	protein_coding	stress response RCI peptide%2C putative	-
19885696	839.246	236.699	BBA_02684	1.82544	2.66821e-05	0.000367663	NW_007930840.1	1309779	1312432	+	2133	protein_coding	acetoacetate-CoA ligase	AMP-binding
19885702	3818.7	1189.92	BBA_02690	1.6821	7.08419e-05	0.000829683	NW_007930840.1	1322950	1323482	-	261	protein_coding	NADH2 dehydrogenase subunit 14K	-
19885708	236.351	1444.91	BBA_02696	-2.61139	4.55342e-09	2.07558e-07	NW_007930840.1	1335318	1338950	-	3633	protein_coding	helicase associated domain-containing protein	HA2
19885711	102.861	10.9597	BBA_02699	3.21479	5.83932e-08	1.92999e-06	NW_007930840.1	1344655	1346126	+	1368	protein_coding	mitochondrial chaperone BCS1	AAA
19885716	716.697	246.752	BBA_02704	1.53777	0.000369155	0.00333384	NW_007930840.1	1357421	1358823	-	1101	protein_coding	trimethyllysine hydroxylase	-
19885725	640.105	2871.54	BBA_02713	-2.16525	5.51138e-07	1.28098e-05	NW_007930840.1	1378896	1379906	-	1011	protein_coding	DUF1665 domain protein	-
19885726	9490.95	2506.89	BBA_02714	1.9206	6.2799e-06	0.000106714	NW_007930840.1	1380343	1384466	-	3195	protein_coding	PhoD-like phosphatase	FAD_binding_3
19885727	461.753	95.9548	BBA_02715	2.26508	5.89863e-07	1.34509e-05	NW_007930840.1	1385546	1386720	+	978	protein_coding	Phosphogluconate dehydrogenase%2C NAD-binding%2C putative	F420_oxidored
19885731	637.916	196.486	BBA_02719	1.69823	0.000100473	0.00109989	NW_007930840.1	1394446	1394977	+	297	protein_coding	hypothetical protein	-
19885732	792.196	212.023	BBA_02720	1.90095	1.42597e-05	0.000213444	NW_007930840.1	1396756	1398132	+	1128	protein_coding	glycoside hydrolase family 16 protein	-
19885747	96.2959	9.13186	BBA_02735	3.37955	2.65136e-08	9.55086e-07	NW_007930840.1	1436424	1437704	-	1281	protein_coding	hypothetical protein	-
19885748	946.476	45.6889	BBA_02736	4.36867	2.25984e-18	1.035e-15	NW_007930840.1	1439666	1440385	+	720	protein_coding	hypothetical protein	-
19885769	445.34	103.266	BBA_02757	2.10708	3.15357e-06	5.8217e-05	NW_007930841.1	34519	35655	-	1017	protein_coding	aldo-keto reductase yakc	Aldo_ket_red
19885777	303.096	910.261	BBA_02765	-1.58616	0.000235999	0.00228584	NW_007930841.1	54971	55783	-	702	protein_coding	DJ-1/PfpI family protein	DJ-1_PfpI
19885785	11331.4	3226.15	BBA_02773	1.81239	1.87946e-05	0.000272239	NW_007930841.1	73058	79606	-	6360	protein_coding	glutamate synthase	GATase_2
19885794	76.6006	1.38778e-17	BBA_02782	9.26732	9.71979e-13	1.14006e-10	NW_007930841.1	104370	106778	-	2409	protein_coding	glycoside hydrolase family 31	Glyco_hydro_31
19885800	331.545	1321.53	BBA_02788	-1.99457	4.33672e-06	7.69567e-05	NW_007930841.1	117601	119264	-	1359	protein_coding	WD domain-containing protein	-
19885801	405.95	1848.86	BBA_02789	-2.18695	5.04675e-07	1.19262e-05	NW_007930841.1	122319	124466	+	2148	protein_coding	hypothetical protein	-
19885802	55.8112	272.342	BBA_02790	-2.28448	1.40971e-06	2.84345e-05	NW_007930841.1	125547	127447	-	1830	protein_coding	hypothetical protein	-
19885807	690.437	240.355	BBA_02795	1.5218	0.000433976	0.00382232	NW_007930841.1	142047	144301	-	1911	protein_coding	vacuolar calcium ion transporter	Na_Ca_ex
19885815	6423.95	752.152	BBA_02803	3.09414	4.35242e-12	4.45336e-10	NW_007930841.1	162876	164236	-	1290	protein_coding	fumarylacetoacetase-like protein	FAA_hydrolase
19885816	140.063	1236.53	BBA_02804	-3.1411	8.75771e-12	8.25801e-10	NW_007930841.1	165532	167208	-	1623	protein_coding	TRAUB domain-containing protein	-
19885820	5505.93	1500.66	BBA_02808	1.8753	1.03395e-05	0.000162345	NW_007930841.1	173162	175300	-	2079	protein_coding	ABC1 family protein	ABC1
19885822	113.803	1475.98	BBA_02810	-3.69572	4.47954e-15	8.28543e-13	NW_007930841.1	177719	179389	+	1671	protein_coding	suppressor protein SRP40	-
19885824	153.193	643.395	BBA_02812	-2.06955	3.36178e-06	6.15878e-05	NW_007930841.1	182056	183541	-	1422	protein_coding	NADH-ubiquinone oxidoreductase 30.4 kDa subunit	-
19885830	72.2239	17.3572	BBA_02818	2.04835	0.000243475	0.00234681	NW_007930841.1	220628	223160	-	1896	protein_coding	hypothetical protein	-
19885845	4353.76	535.552	BBA_02833	3.02285	1.27937e-11	1.16085e-09	NW_007930841.1	260678	263749	+	1863	protein_coding	phosphoenolpyruvate carboxykinase	-
19885846	3367.9	1242.93	BBA_02834	1.438	0.00062997	0.00516103	NW_007930841.1	264599	266161	-	1563	protein_coding	allantoate permease	MFS_1
19885850	244.011	653.449	BBA_02838	-1.42073	0.000996874	0.00751405	NW_007930841.1	283394	284569	+	1176	protein_coding	hypothetical protein	-
19885869	807.515	250.408	BBA_02857	1.68866	9.70608e-05	0.00107223	NW_007930841.1	347508	348449	-	942	protein_coding	phenazine biosynthesis protein phzF	-
19885870	277.93	1327.92	BBA_02858	-2.25592	2.82563e-07	7.48674e-06	NW_007930841.1	352954	354160	+	1152	protein_coding	mucin-like protein	-
19885875	250.576	1415.66	BBA_02863	-2.49762	1.73864e-08	6.55775e-07	NW_007930841.1	370934	372106	+	1173	protein_coding	cyclin domain-containing protein	-
19885878	2423.62	844.459	BBA_02866	1.52091	0.000323822	0.00298041	NW_007930841.1	382513	383406	-	894	protein_coding	3-demethylubiquinone-9 3-O-methyltransferase	-
19885918	9.85548	54.8282	BBA_02906	-2.46241	9.78386e-05	0.00107791	NW_007930841.1	502302	503821	-	711	protein_coding	hypothetical protein	-
19885919	370.936	2682.36	BBA_02907	-2.85388	1.55481e-10	1.06815e-08	NW_007930841.1	504481	505995	-	1461	protein_coding	bystin-like protein	-
19885920	239.634	891.983	BBA_02908	-1.8957	1.38166e-05	0.000208616	NW_007930841.1	506542	507800	+	1077	protein_coding	protein family UPF0507	-
19885921	2.19634	25.5826	BBA_02909	-3.47482	0.000116677	0.00124828	NW_007930841.1	507990	510181	-	2064	protein_coding	kelch repeat protein	-
19885924	1157.65	126.114	BBA_02912	3.19704	3.66952e-12	3.83624e-10	NW_007930841.1	522957	523483	-	462	protein_coding	CoA binding domain-containing protein	-
19885933	609.468	188.261	BBA_02921	1.69408	0.000107476	0.00115887	NW_007930841.1	556328	558462	+	1890	protein_coding	glucose dehydrogenase	-
19885935	2762.82	622.375	BBA_02923	2.15004	6.41573e-07	1.44174e-05	NW_007930841.1	560292	562372	-	1860	protein_coding	glycosyltransferase family 22	Glyco_transf_22
19885937	3514.52	1289.54	BBA_02925	1.44637	0.000585354	0.0048473	NW_007930841.1	565593	567030	-	1197	protein_coding	peptidase family M28	-
19885945	2.19634	21.0129	BBA_02933	-3.19255	0.000739506	0.00585879	NW_007930841.1	582035	584100	-	1800	protein_coding	carboxylesterase-like protein	COesterase
19885948	300.908	60.3117	BBA_02936	2.31622	8.28688e-07	1.80324e-05	NW_007930841.1	590099	591405	+	1242	protein_coding	peptidase family protein	M20_dimer
19885949	508.803	144.393	BBA_02937	1.81612	4.11174e-05	0.00052729	NW_007930841.1	592148	593374	+	1227	protein_coding	GNAT family acetyltransferase%2C putative	-
19885955	272.459	72.1928	BBA_02943	1.9141	3.47961e-05	0.000456574	NW_007930841.1	610504	611508	-	867	protein_coding	hypothetical protein	-
19885960	889.578	189.175	BBA_02948	2.23258	4.52697e-07	1.08851e-05	NW_007930841.1	623958	625083	-	1035	protein_coding	hypothetical protein	-
19885961	2279.19	419.484	BBA_02949	2.44145	2.48776e-08	9.08774e-07	NW_007930841.1	625713	626893	-	1062	protein_coding	ATP synthase F0	-
19885963	2.19634	26.4965	BBA_02951	-3.52521	8.1742e-05	0.000927875	NW_007930841.1	629686	630864	-	1104	protein_coding	hypothetical protein	-
19885978	75.5065	20.099	BBA_02966	1.90227	0.000567833	0.0047471	NW_007930841.1	666271	666939	+	669	protein_coding	hypothetical protein	-
19885984	679.495	192.831	BBA_02972	1.81639	3.23605e-05	0.000431683	NW_007930841.1	701794	703039	-	1167	protein_coding	mitochondrial carrier protein LEU5	Mito_carr
19885996	15471.7	3678.54	BBA_02984	2.07239	1.21798e-06	2.54285e-05	NW_007930841.1	724614	726107	+	1494	protein_coding	squalene epoxidase	DAO
19886005	909.274	5059.48	BBA_02993	-2.47605	1.2515e-08	4.89307e-07	NW_007930841.1	752619	755492	+	2631	protein_coding	WD domain-containing protein	WD40
19886007	6774.09	546.52	BBA_02995	3.63136	2.22246e-15	4.45325e-13	NW_007930841.1	762799	764065	+	1200	protein_coding	branched-chain amino acid aminotransferase	-
19886008	700.285	34.7218	BBA_02996	4.3288	1.39663e-17	4.86595e-15	NW_007930841.1	764318	764818	-	501	protein_coding	antigenic cell wall galactomannoprotein%2C putative	-
19886010	1588.76	4513.86	BBA_02998	-1.5064	0.000345846	0.00314995	NW_007930841.1	771851	773912	+	1629	protein_coding	GMP synthase	GATase
19886027	56.9053	168.155	BBA_03015	-1.56133	0.000954512	0.00722305	NW_007930841.1	826227	826746	-	411	protein_coding	class I hydrophobin	Hydrophobin
19886066	166.324	565.712	BBA_03054	-1.7654	6.34625e-05	0.00075636	NW_007930841.1	940821	943544	-	2724	protein_coding	pheromone-regulated membrane protein	-
19886093	168.512	574.851	BBA_03081	-1.76967	5.97496e-05	0.000717442	NW_007930841.1	1021539	1024752	-	2991	protein_coding	myb-like DNA-binding domain-containing protein	-
19886105	570.077	1584.74	BBA_03093	-1.47484	0.000522482	0.00442752	NW_007930841.1	1055004	1056341	+	1338	protein_coding	U3 small nucleolar RNA associated protein	-
19886115	3518.9	783.226	BBA_03103	2.16743	5.03267e-07	1.19222e-05	NW_007930841.1	1081769	1082653	-	825	protein_coding	RNA recognition domain-containing protein	RRM_1
19886120	14051.5	2115.73	BBA_03108	2.73142	4.48755e-10	2.76675e-08	NW_007930841.1	1095719	1096585	+	522	protein_coding	hypothetical protein	-
19886121	8095.86	764.033	BBA_03109	3.40525	5.25979e-14	8.43144e-12	NW_007930841.1	1097601	1099159	+	1422	protein_coding	homogentisate 1%2C2-dioxygenase	-
19886123	800.95	267.773	BBA_03111	1.5802	0.000248252	0.00237345	NW_007930841.1	1107066	1108914	-	1674	protein_coding	hypothetical protein	-
19886129	1566.88	270.514	BBA_03117	2.53352	1.01802e-08	4.0628e-07	NW_007930841.1	1132707	1133481	+	708	protein_coding	Acyl-CoA N-acyltransferase	Acetyltransf_1
19886130	24.0799	3.64821	BBA_03118	2.67827	0.000829981	0.00645854	NW_007930841.1	1139088	1141153	+	2016	protein_coding	von Willebrand factor type A domain-containing protein	VWA
19886131	473.789	41.1193	BBA_03119	3.5221	9.4625e-13	1.12358e-10	NW_007930841.1	1141328	1142587	-	1260	protein_coding	acetyl-CoA acetyltransferase	Thiolase_N
19886137	904.897	58.4839	BBA_03125	3.94858	5.30356e-16	1.31567e-13	NW_007930841.1	1161599	1162883	-	1221	protein_coding	PI31 proteasome regulator	-
19886142	581.019	195.573	BBA_03130	1.5702	0.000314168	0.00290825	NW_007930841.1	1179151	1180002	+	852	protein_coding	methyltransferase-like protein	-
19886149	3406.2	701.887	BBA_03137	2.27863	1.43159e-07	4.19789e-06	NW_007930841.1	1204027	1205030	-	945	protein_coding	putative metacaspase	Peptidase_C14
19886150	1997.99	627.859	BBA_03138	1.66982	8.75693e-05	0.000983478	NW_007930841.1	1206976	1208429	+	1230	protein_coding	LysM domain-containing protein	-
19886151	2728.9	424.968	BBA_03139	2.68251	1.22431e-09	6.57842e-08	NW_007930841.1	1208651	1209695	-	888	protein_coding	carbon-nitrogen hydrolase	CN_hydrolase
19886156	77.6948	10.9597	BBA_03144	2.81052	3.24191e-06	5.96189e-05	NW_007930841.1	1224095	1225133	-	597	protein_coding	short chain dehydrogenase	adh_short
19886157	944.287	2596.45	BBA_03145	-1.45914	0.00054246	0.00457665	NW_007930841.1	1227974	1228875	-	681	protein_coding	ribosomal protein L24e	-
19886165	581.019	2493.18	BBA_03153	-2.10112	1.15087e-06	2.42744e-05	NW_007930841.1	1246732	1248477	-	1176	protein_coding	methyltransferase domain-containing protein	-
19886174	229.786	1008.05	BBA_03162	-2.13266	1.18712e-06	2.49296e-05	NW_007930841.1	1273997	1275187	-	1065	protein_coding	myb-like DNA-binding domain-containing protein	Myb_DNA-binding
19886197	775.783	267.773	BBA_03185	1.53415	0.000369628	0.00333497	NW_007930841.1	1366437	1367498	-	1062	protein_coding	dihydroflavonol-4-reductase protein	Epimerase
19886213	2893.03	806.074	BBA_03201	1.84342	1.58093e-05	0.000233211	NW_007930841.1	1410412	1411911	+	1500	protein_coding	aminotransferase class-V	Aminotran_5
19886230	280.119	1002.57	BBA_03218	-1.83918	2.31405e-05	0.000325865	NW_007930842.1	37994	42322	-	4329	protein_coding	microtubule associated protein	-
19886247	327.168	106.922	BBA_03235	1.61221	0.000304729	0.00284828	NW_007930842.1	83190	84986	-	1737	protein_coding	glycoside hydrolase family 32 protein	-
19886253	448.623	1969.5	BBA_03241	-2.13398	8.57426e-07	1.85737e-05	NW_007930842.1	101431	102835	+	1332	protein_coding	p60 domain-containing protein	-
19886256	42.681	9.13186	BBA_03244	2.20786	0.000812684	0.00633419	NW_007930842.1	112149	112718	+	570	protein_coding	HLH transcription factor	HLH
19886279	826.116	310.727	BBA_03267	1.41029	0.000985335	0.00743874	NW_007930842.1	170275	171867	-	1413	protein_coding	26S proteasome subunit RPN7	-
19886291	450.811	1879.94	BBA_03279	-2.05982	1.89874e-06	3.68931e-05	NW_007930842.1	209779	213022	+	2961	protein_coding	chromatin assembly protein	DDT
19886292	1470.59	245.838	BBA_03280	2.57995	5.98359e-09	2.61592e-07	NW_007930842.1	214562	215575	+	1014	protein_coding	peroxin 11C	-
19886293	169.606	20.099	BBA_03281	3.06855	8.02474e-09	3.32681e-07	NW_007930842.1	215939	216603	-	570	protein_coding	hemerythrin HHE cation binding domain-containing protein	-
19886318	1.38778e-17	16.4433	BBA_03306	-7.05678	0.000120499	0.00128204	NW_007930842.1	274077	274495	-	327	protein_coding	protein kinase subdomain-containing protein	-
19886322	79.8832	274.17	BBA_03310	-1.7777	0.000104988	0.0011397	NW_007930842.1	288034	288453	+	420	protein_coding	hypothetical protein	-
19886325	658.706	2781.06	BBA_03313	-2.07774	1.41207e-06	2.84345e-05	NW_007930842.1	299345	299854	+	510	protein_coding	hypothetical protein	-
19886330	2229.95	535.552	BBA_03318	2.05763	1.83089e-06	3.57916e-05	NW_007930842.1	324186	325294	-	1017	protein_coding	hypothetical protein	-
19886343	1206.89	229.388	BBA_03331	2.39475	6.05054e-08	1.99295e-06	NW_007930842.1	353661	355134	+	1326	protein_coding	lipase/serine esterase	-
19886344	27651.1	4434.35	BBA_03332	2.6405	1.40023e-09	7.27969e-08	NW_007930842.1	356158	356865	+	708	protein_coding	PRELI-like family protein	MSF1
19886346	1590.95	521.844	BBA_03334	1.60794	0.000160302	0.0016525	NW_007930842.1	360663	362186	+	1257	protein_coding	putative MAP kinase	Pkinase
19886352	1774.77	430.451	BBA_03340	2.04337	2.28414e-06	4.36757e-05	NW_007930842.1	372863	374305	-	1359	protein_coding	phosphomannose isomerase type I	-
19886359	834.869	2195.24	BBA_03347	-1.39464	0.000946952	0.00717714	NW_007930842.1	396371	400101	-	3675	protein_coding	clumping factor B	-
19886361	670.742	2930.95	BBA_03349	-2.12735	8.14751e-07	1.77693e-05	NW_007930842.1	403088	404458	+	1371	protein_coding	RNA polymerase Rpb7-like domain-containing protein	-
19886364	683.872	244.924	BBA_03352	1.48086	0.000596423	0.00492817	NW_007930842.1	407688	409166	-	1479	protein_coding	amino acid transporter	Aa_trans
19886365	117.085	14.6154	BBA_03353	2.99048	7.62681e-08	2.41298e-06	NW_007930842.1	411255	412166	-	687	protein_coding	hypothetical protein	-
19886367	182.736	519.102	BBA_03355	-1.5057	0.000567655	0.0047471	NW_007930842.1	416014	417662	-	1470	protein_coding	ankyrin repeat protein	-
19886372	37952.8	11274.2	BBA_03360	1.75117	3.36404e-05	0.000445053	NW_007930842.1	429655	430497	+	453	protein_coding	DDHD domain-containing protein	-
19886373	1976.1	5658.1	BBA_03361	-1.51761	0.000309556	0.00288259	NW_007930842.1	431056	431948	-	786	protein_coding	ribosomal protein L7Ae	-
19886391	567.889	178.208	BBA_03379	1.67128	0.000138314	0.00143972	NW_007930842.1	494992	496956	+	1389	protein_coding	hypothetical protein	-
19886399	2385.33	838.061	BBA_03387	1.5089	0.000361487	0.00327381	NW_007930842.1	511405	515277	+	3816	protein_coding	patched sphingolipid transporter	-
19886406	3333.98	490.77	BBA_03394	2.76379	4.10239e-10	2.56213e-08	NW_007930842.1	570144	571293	-	1017	protein_coding	fructose-1-6-bisphosphatase	-
19886414	1329.44	471.578	BBA_03402	1.49497	0.000443888	0.00390605	NW_007930842.1	594951	596115	-	1098	protein_coding	homoserine dehydrogenase	-
19886425	143.346	1205.46	BBA_03413	-3.071	2.0983e-11	1.7703e-09	NW_007930842.1	629751	630975	-	1161	protein_coding	dimethyladenosine transferase	-
19886427	4008	674.469	BBA_03415	2.57082	4.34036e-09	1.9974e-07	NW_007930842.1	634557	635140	-	423	protein_coding	calcofluor white hypersensitive protein	-
19886430	251.67	67.6231	BBA_03418	1.8938	4.33315e-05	0.000549818	NW_007930842.1	642292	643734	+	1353	protein_coding	L-galactonate dehydratase	-
19886431	1041.67	3392.48	BBA_03419	-1.70334	5.91105e-05	0.000712437	NW_007930842.1	644427	644678	+	252	protein_coding	hypothetical protein	-
19886448	4997.14	1510.71	BBA_03436	1.72578	4.5782e-05	0.000577862	NW_007930842.1	688324	688838	+	354	protein_coding	hypothetical protein	-
19886458	3039.65	853.598	BBA_03446	1.83211	1.73558e-05	0.00025313	NW_007930842.1	729806	731292	+	1239	protein_coding	MFS transporter	-
19886459	1350.23	412.173	BBA_03447	1.71155	6.59506e-05	0.000781669	NW_007930842.1	731620	732333	-	714	protein_coding	extracellular protein	-
19886460	295.437	860.909	BBA_03448	-1.54266	0.000346668	0.00315445	NW_007930842.1	734038	735647	-	1260	protein_coding	PLC-like phosphodiesterase	-
19886506	7.66713	40.2054	BBA_03494	-2.37357	0.000521035	0.00441915	NW_007930842.1	846563	847345	-	783	protein_coding	hypothetical protein	-
19886518	1012.13	193.745	BBA_03506	2.38435	7.57849e-08	2.40561e-06	NW_007930842.1	877783	879264	+	1386	protein_coding	Pyridoxal phosphate-dependent transferase	Aminotran_1_2
19886528	1814.16	539.208	BBA_03516	1.75013	4.28693e-05	0.000544672	NW_007930842.1	900169	901584	-	1107	protein_coding	short chain dehydrogenase	adh_short
19886551	2196.03	831.664	BBA_03539	1.40067	0.000899918	0.00688303	NW_007930842.1	961862	963328	-	1407	protein_coding	hypothetical protein	-
19886559	397.196	96.8687	BBA_03547	2.03421	6.82955e-06	0.000113645	NW_007930842.1	983491	984063	-	369	protein_coding	hypothetical protein	-
19886568	984.772	266.859	BBA_03556	1.88317	1.4247e-05	0.000213444	NW_007930842.1	1010878	1012289	+	1356	protein_coding	dehydrogenase E1 component	-
19886587	2322.96	780.484	BBA_03575	1.57335	0.000205933	0.00203772	NW_007930842.1	1094197	1095764	+	1380	protein_coding	isocitrate dehydrogenase	-
19886614	1770.4	8915.32	BBA_03602	-2.33214	6.56512e-08	2.14045e-06	NW_007930842.1	1181379	1183295	+	1794	protein_coding	nucleolar protein NOP58-like protein	-
19886615	3081.23	315.297	BBA_03603	3.28817	4.35508e-13	5.43989e-11	NW_007930842.1	1184034	1185163	-	1062	protein_coding	stomatin-like protein	-
19886624	54.717	200.142	BBA_03612	-1.86884	8.21638e-05	0.000930803	NW_007930842.1	1209259	1209717	-	459	protein_coding	MFS transporter	-
19886625	84.2599	329.006	BBA_03613	-1.96378	1.89877e-05	0.000274621	NW_007930842.1	1211991	1213468	-	963	protein_coding	MFS transporter	MFS_1
19886629	36.1159	190.089	BBA_03617	-2.39232	1.67468e-06	3.32105e-05	NW_007930842.1	1228020	1229938	+	1830	protein_coding	major facilitator superfamily transporter	MFS_1
19886650	4.38462	45.6889	BBA_03638	-3.34761	1.11765e-05	0.0001731	NW_007930843.1	25439	27395	-	1572	protein_coding	MFS transporter	MFS_1
19886658	374.218	1228.31	BBA_03646	-1.71442	6.77083e-05	0.000798061	NW_007930843.1	46537	47249	+	636	protein_coding	pre-rRNA-processing protein TSR2	-
19886666	1226.59	261.375	BBA_03654	2.22987	3.68954e-07	9.28953e-06	NW_007930843.1	69995	70906	+	855	protein_coding	hypothetical protein	-
19886667	1311.93	492.598	BBA_03655	1.41295	0.000879313	0.00675498	NW_007930843.1	71171	71837	-	594	protein_coding	Putative RING-H2 finger protein	-
19886668	956.323	300.674	BBA_03656	1.66884	0.000106696	0.00115174	NW_007930843.1	72379	73107	+	729	protein_coding	protein fmp52	Epimerase
19886672	40.4926	8.21793	BBA_03660	2.28199	0.000660415	0.00535571	NW_007930843.1	81946	84045	-	1794	protein_coding	Glycoside hydrolase%2C family 29	Alpha_L_fucos
19886680	284.495	3217.92	BBA_03668	-3.49912	2.40807e-14	3.99325e-12	NW_007930843.1	106606	107538	-	867	protein_coding	hypothetical protein	-
19886714	211.185	807.902	BBA_03702	-1.93511	1.0295e-05	0.000162058	NW_007930843.1	201963	202586	-	540	protein_coding	hypothetical protein	-
19886718	2.19634	27.4104	BBA_03706	-3.57389	5.75184e-05	0.0006985	NW_007930843.1	214559	216499	-	1830	protein_coding	hypothetical protein	-
19886730	156.476	45.6889	BBA_03718	1.77294	0.00022427	0.00219004	NW_007930843.1	247251	251344	+	3489	protein_coding	glucose-methanol-choline oxidoreductase	-
19886745	1829.48	622.375	BBA_03733	1.55536	0.000250155	0.00238926	NW_007930843.1	284854	286179	-	759	protein_coding	hypothetical protein	-
19886749	1726.63	196.486	BBA_03737	3.13459	5.39879e-12	5.24501e-10	NW_007930843.1	294040	296247	+	2085	protein_coding	acetoacetate-CoA ligase	AMP-binding
19886763	378.595	77.6763	BBA_03751	2.28311	6.8659e-07	1.52157e-05	NW_007930843.1	348083	349415	-	1068	protein_coding	adenosine deaminase	-
19886772	10299.5	31548.7	BBA_03760	-1.61499	0.000123154	0.00130308	NW_007930843.1	399626	402260	-	1707	protein_coding	DEAD/DEAH box helicase	DEAD
19886790	4.38462	41.1193	BBA_03778	-3.19604	3.15106e-05	0.000422102	NW_007930843.1	457924	459447	+	1269	protein_coding	protein kinase	Pkinase
19886797	20.7973	84.0738	BBA_03785	-2.00945	0.000213497	0.00209532	NW_007930843.1	472024	472928	+	669	protein_coding	C6 finger domain protein	-
19886800	742.958	4990.02	BBA_03788	-2.7475	4.61378e-10	2.7909e-08	NW_007930843.1	480171	482911	+	2694	protein_coding	hypothetical protein	-
19886802	26.2682	201.056	BBA_03790	-2.93076	1.48747e-08	5.69978e-07	NW_007930843.1	484606	485553	-	948	protein_coding	hypothetical protein	-
19886803	1406.03	286.051	BBA_03791	2.29674	1.58647e-07	4.52779e-06	NW_007930843.1	489549	490385	-	729	protein_coding	O-methyltransferase family protein	-
19886808	684.966	222.076	BBA_03796	1.62437	0.000188562	0.00189904	NW_007930843.1	515745	517121	-	1377	protein_coding	hypothetical protein	-
19886809	1.38778e-17	27.4104	BBA_03797	-7.78941	1.08934e-06	2.31797e-05	NW_007930843.1	518603	519537	-	882	protein_coding	oxidoreductase CipA	NmrA
19886818	6.57296	212.937	BBA_03806	-4.99326	1.69397e-15	3.4665e-13	NW_007930843.1	541905	543986	-	1635	protein_coding	Cytochrome P450 CYP682H1	p450
19886824	373.124	132.512	BBA_03812	1.49255	0.000736355	0.00584345	NW_007930843.1	570023	570652	+	630	protein_coding	SCP-like extracellular protein	SCP
19886838	21.8915	1.38778e-17	BBA_03826	7.4658	1.95811e-05	0.000281511	NW_007930843.1	613808	615708	+	1845	protein_coding	sporulation associated protein	-
19886845	791.102	3387.91	BBA_03833	-2.0983	1.0963e-06	2.32764e-05	NW_007930843.1	635789	637728	+	1815	protein_coding	DEAD/DEAH box helicase	DEAD
19886849	71.1297	15.5294	BBA_03837	2.18562	0.000105987	0.00114538	NW_007930843.1	645354	646460	+	1107	protein_coding	Lactonase%2C 7-bladed beta propeller	-
19886853	5377.92	520.93	BBA_03841	3.36755	1.03637e-13	1.60771e-11	NW_007930843.1	655161	656439	+	990	protein_coding	NADP-dependent glycerol dehydrogenase	Aldo_ket_red
19886864	2.19634	24.6687	BBA_03852	-3.42262	0.000167283	0.00171345	NW_007930843.1	682080	683925	+	1686	protein_coding	penicillin-binding protein	Beta-lactamase
19886868	526.31	95.9548	BBA_03856	2.45383	7.17361e-08	2.30755e-06	NW_007930843.1	700245	700967	+	591	protein_coding	GATA zinc finger protein	GATA
19886870	1587.67	367.39	BBA_03858	2.11111	1.16536e-06	2.45261e-05	NW_007930843.1	706279	708345	-	2067	protein_coding	hypothetical protein	-
19886877	124.745	590.388	BBA_03865	-2.24166	6.22813e-07	1.40946e-05	NW_007930843.1	723275	725961	-	2466	protein_coding	Alpha/beta hydrolase fold-3	Abhydrolase_3
19886884	198.055	790.537	BBA_03872	-1.99632	5.88805e-06	0.000100588	NW_007930843.1	742334	745513	+	3066	protein_coding	glycosyl hydrolase family 81	-
19886886	365.465	2075.51	BBA_03874	-2.5053	1.2638e-08	4.92114e-07	NW_007930843.1	749766	752682	-	2727	protein_coding	small nucleolar ribonucleoprotein complex subunit Utp14	Utp14
19886891	3803.39	1403.78	BBA_03879	1.43788	0.000625478	0.0051286	NW_007930843.1	768370	770747	-	2301	protein_coding	acyltransferase-like protein	-
19886910	17268.4	2040.79	BBA_03898	3.08085	4.13052e-12	4.27175e-10	NW_007930843.1	868363	868785	-	423	protein_coding	small secreted protein	-
19886915	2185.09	809.73	BBA_03903	1.43202	0.00069164	0.00555275	NW_007930843.1	881650	884186	+	2403	protein_coding	elongation factor Tu GTP binding domain-containing protein	GTP_EFTU
19886916	6430.52	18463.1	BBA_03904	-1.52162	0.000288258	0.00270484	NW_007930843.1	886060	886685	+	540	protein_coding	SCP-like extracellular protein%2C putative	SCP
19886921	57.9995	11.8737	BBA_03909	2.27524	0.000232646	0.00225791	NW_007930843.1	898085	898943	+	729	protein_coding	filamentous hemagglutinin / adhesin	-
19886922	140.063	21.0129	BBA_03910	2.72891	3.07245e-07	8.03735e-06	NW_007930843.1	899097	901134	-	1971	protein_coding	oxidoreductase FAD-binding domain-containing protein	-
19886933	181.642	950.474	BBA_03921	-2.38682	8.3178e-08	2.59742e-06	NW_007930843.1	931163	932524	-	1362	protein_coding	20S-pre-rRNA D-site endonuclease NOB1	-
19886945	54.717	10.9597	BBA_03933	2.30559	0.00022797	0.002217	NW_007930843.1	973951	976030	+	1671	protein_coding	D-aminoacylase protein	-
19886946	48.1519	10.0458	BBA_03934	2.24568	0.000415552	0.00368027	NW_007930843.1	976456	978170	-	1650	protein_coding	Cytochrome P450 CYP617A1	p450
19886949	4853.8	1856.17	BBA_03937	1.38672	0.000944043	0.00716638	NW_007930843.1	981976	983168	-	1029	protein_coding	nmt1 protein	-
19886951	13764.8	3519.52	BBA_03939	1.9675	3.78436e-06	6.84172e-05	NW_007930843.1	990574	992320	+	1695	protein_coding	hexose transporter	Sugar_tr
19886958	43.7751	8.21793	BBA_03946	2.39414	0.000325735	0.00299514	NW_007930843.1	1014226	1016563	-	1875	protein_coding	glycosyl hydrolase family 2	-
19886989	179.454	1072.94	BBA_03977	-2.57912	8.59096e-09	3.53111e-07	NW_007930843.1	1100947	1101939	-	945	protein_coding	MAK16 protein%2C putative	-
19886999	4001.43	14440.9	BBA_03987	-1.85154	1.26079e-05	0.000192481	NW_007930843.1	1137507	1139413	-	1854	protein_coding	ATP-binding cassette sub-family F member 2	ABC_tran
19887013	122.556	468.836	BBA_04001	-1.93467	1.60106e-05	0.000235819	NW_007930844.1	21503	23083	-	1413	protein_coding	transmembrane alpha-helix domain-containing protein	-
19887015	306.379	2180.62	BBA_04003	-2.83088	2.32059e-10	1.52873e-08	NW_007930844.1	27910	30271	-	2307	protein_coding	DEAD/DEAH box helicase	DEAD
19887031	3443.4	401.206	BBA_04019	3.101	5.1119e-12	5.06868e-10	NW_007930844.1	74872	77875	+	2631	protein_coding	Cel3b-like protein	Glyco_hydro_3_C
19887038	485.825	1463.19	BBA_04026	-1.59039	0.000192845	0.00193706	NW_007930844.1	93721	95364	-	1512	protein_coding	chromate transport protein ChrA	-
19887061	1224.4	355.509	BBA_04049	1.78372	3.42902e-05	0.000451167	NW_007930844.1	171874	173000	-	990	protein_coding	cofilin/tropomyosin-type actin-binding protein	Cofilin_ADF
19887071	8.76131	64.8814	BBA_04059	-2.87243	6.38963e-06	0.000108006	NW_007930844.1	195943	196686	+	744	protein_coding	GPI anchored serine-threonine rich protein	-
19887073	2492.56	276.912	BBA_04061	3.16951	2.39489e-12	2.6175e-10	NW_007930844.1	201976	204958	-	2496	protein_coding	tyrosinase 2	-
19887098	22.9857	108.75	BBA_04086	-2.23665	2.36722e-05	0.000332379	NW_007930844.1	274546	275226	-	681	protein_coding	Zn2C6-type transcription factor	Zn_clus
19887101	27.3624	1.38778e-17	BBA_04089	7.7861	1.61305e-06	3.20545e-05	NW_007930844.1	280618	281840	+	1068	protein_coding	zinc-binding dehydrogenase	ADH_zinc_N
19887104	543.817	1763.87	BBA_04092	-1.69735	7.07623e-05	0.000829683	NW_007930844.1	286536	291435	-	4701	protein_coding	HEAT repeat protein	-
19887112	753.9	190.089	BBA_04100	1.98692	6.35165e-06	0.000107553	NW_007930844.1	312873	315338	-	2295	protein_coding	GMC oxidoreductase	-
19887114	765.936	3772.67	BBA_04102	-2.30012	1.13407e-07	3.41928e-06	NW_007930844.1	325305	330134	-	4698	protein_coding	ubiquitin carboxyl-terminal hydrolase	UCH
19887115	3465.28	9421.64	BBA_04103	-1.44298	0.000577729	0.00481091	NW_007930844.1	331363	334778	-	3222	protein_coding	peptidase M16 inactive domain-containing protein	-
19887121	38.3042	482.545	BBA_04109	-3.65109	2.84885e-13	3.70274e-11	NW_007930844.1	345792	346463	+	615	protein_coding	zinc knuckle protein	-
19887127	767.03	158.102	BBA_04115	2.27745	3.25712e-07	8.3762e-06	NW_007930844.1	361594	362388	+	702	protein_coding	DUF1649 domain protein	-
19887132	7503.91	1008.05	BBA_04120	2.89591	5.47422e-11	4.21209e-09	NW_007930844.1	386756	388509	+	1497	protein_coding	aldehyde dehydrogenase%2C putative	Aldedh
19887150	566.794	1955.79	BBA_04138	-1.78665	2.97426e-05	0.000402341	NW_007930844.1	452304	452973	+	567	protein_coding	60S ribosome subunit biogenesis protein NIP7	-
19887156	138.969	844.459	BBA_04144	-2.60228	9.23536e-09	3.7638e-07	NW_007930844.1	464559	465499	-	885	protein_coding	nuclear protein involved in pre-rRNA processing%2C putative	-
19887162	2099.74	530.069	BBA_04150	1.98568	4.00274e-06	7.18253e-05	NW_007930844.1	493188	495527	+	2082	protein_coding	copper amine oxidase	-
19887180	1029.63	212.023	BBA_04168	2.2791	2.31227e-07	6.28233e-06	NW_007930844.1	543276	544265	-	876	protein_coding	Extradiol ring-cleavage dioxygenase class III protein subunit B	-
19887183	12934.3	4248.83	BBA_04171	1.60604	0.000135507	0.00141818	NW_007930844.1	550237	552956	-	2661	protein_coding	hypothetical protein	-
19887193	126.933	39.2915	BBA_04181	1.68827	0.00065472	0.005314	NW_007930844.1	582863	583940	-	996	protein_coding	S1/P1 nuclease	-
19887198	1.38778e-17	19.1851	BBA_04186	-7.27763	3.04594e-05	0.00040916	NW_007930844.1	596728	598128	-	1401	protein_coding	cellobiose dehydrogenase	Cytochrom_B561
19887213	571.171	185.519	BBA_04201	1.62162	0.000202862	0.00201771	NW_007930844.1	643308	644190	+	660	protein_coding	glutathione S-transferase II	GST_C
19887221	2.19634	56.656	BBA_04209	-4.61783	5.55554e-08	1.84252e-06	NW_007930844.1	672516	674345	-	1830	protein_coding	hypothetical protein	-
19887236	403.761	1985.95	BBA_04224	-2.29793	1.38901e-07	4.09801e-06	NW_007930844.1	717131	718933	+	1686	protein_coding	RNA recognition domain-containing protein	RRM_1
19887254	388.443	83.1599	BBA_04242	2.22189	1.29357e-06	2.66414e-05	NW_007930844.1	773475	774275	+	801	protein_coding	vacuolar iron transporter Ccc1	DUF125
19887255	5067.17	1013.53	BBA_04243	2.32163	7.77126e-08	2.44261e-06	NW_007930844.1	774878	776423	+	1482	protein_coding	ubiquinone biosynthesis monooxygenase COQ6	FAD_binding_3
19887259	291.06	1483.29	BBA_04247	-2.34896	9.41477e-08	2.89301e-06	NW_007930844.1	789235	790934	+	1650	protein_coding	CBF/Mak21 family protein	CBF
19887264	3642.54	70.3649	BBA_04252	5.69129	3.18021e-28	5.09787e-25	NW_007930844.1	803451	806476	-	489	protein_coding	F1F0-ATP synthase regulatory factor Stf2	-
19887267	1298.8	424.054	BBA_04255	1.61454	0.000161804	0.00166507	NW_007930844.1	815522	816315	-	699	protein_coding	haloacid dehalogenase-like hydrolase	Hydrolase
19887271	1644.56	557.487	BBA_04259	1.56046	0.000243473	0.00234681	NW_007930844.1	827877	828628	+	654	protein_coding	hypothetical protein	-
19887274	3273.8	778.656	BBA_04262	2.07172	1.43828e-06	2.88798e-05	NW_007930844.1	834160	835011	+	720	protein_coding	hypothetical protein	-
19887275	4046.29	1539.96	BBA_04263	1.39363	0.000900276	0.00688303	NW_007930844.1	837035	837490	+	456	protein_coding	Bys1 family protein	-
19887282	389.537	2450.22	BBA_04270	-2.65273	1.957e-09	9.95898e-08	NW_007930844.1	856212	859761	+	3492	protein_coding	hypothetical protein	-
19887291	971.642	4470.91	BBA_04279	-2.20194	3.17877e-07	8.21866e-06	NW_007930844.1	886652	892170	-	5472	protein_coding	BP28CT domain-containing protein	-
19887295	338.11	1088.48	BBA_04283	-1.68642	9.16967e-05	0.00102432	NW_007930844.1	898508	913270	-	14763	protein_coding	ATPase protein	AAA_5
19887300	342.487	1078.42	BBA_04288	-1.65449	0.000120648	0.0012822	NW_007930844.1	919367	920152	-	786	protein_coding	hypothetical protein	-
19887309	428.927	1291.37	BBA_04297	-1.58985	0.000199406	0.00198745	NW_007930844.1	949065	952979	+	3915	protein_coding	hypothetical protein	-
19887310	1198.14	397.55	BBA_04298	1.59125	0.000198467	0.00198426	NW_007930844.1	953985	955114	-	1047	protein_coding	mitogen-activated protein kinase MAF1	-
19887331	96.2959	16.4433	BBA_04319	2.5402	4.16545e-06	7.44671e-05	NW_007930844.1	1040265	1042471	+	2112	protein_coding	transcriptional regulatory protein pro-1	Zn_clus
19887335	37.2101	254.064	BBA_04323	-2.76766	2.49941e-08	9.08774e-07	NW_007930844.1	1059722	1060636	-	915	protein_coding	DUF1445 domain-containing protein	-
19887340	361.088	53.9143	BBA_04328	2.74056	7.4341e-09	3.12232e-07	NW_007930844.1	1076267	1078160	+	1560	protein_coding	aminotriazole resistance protein	MFS_1
19887363	548.193	71.2788	BBA_04351	2.94078	3.73522e-10	2.36351e-08	NW_007930845.1	10684	11840	-	1044	protein_coding	Ankyrin repeat protein	-
19887381	223.221	709.198	BBA_04369	-1.66723	0.000130064	0.00137015	NW_007930845.1	64558	66638	+	2028	protein_coding	tRNA synthetase class II	tRNA-synt_2
19887390	321.698	1509.8	BBA_04378	-2.23018	3.34168e-07	8.54795e-06	NW_007930845.1	90560	91450	+	819	protein_coding	cgi-94 protein	-
19887392	4268.41	873.704	BBA_04380	2.2883	1.22391e-07	3.66143e-06	NW_007930845.1	96819	97410	-	495	protein_coding	hypothetical protein	-
19887393	752.805	233.043	BBA_04381	1.69109	0.000100559	0.00109989	NW_007930845.1	98235	99241	-	861	protein_coding	hypothetical protein	-
19887394	2792.36	674.469	BBA_04382	2.04944	1.88827e-06	3.67639e-05	NW_007930845.1	102621	104177	-	1290	protein_coding	xylitol dehydrogenase	ADH_N
19887412	352.335	1297.77	BBA_04400	-1.88068	1.37474e-05	0.000207897	NW_007930845.1	153935	155445	+	1455	protein_coding	RIO1 family protein	-
19887418	612.75	127.028	BBA_04406	2.26893	4.01839e-07	9.9868e-06	NW_007930845.1	172300	173547	-	1248	protein_coding	hypothetical protein	-
19887419	115.991	11.8737	BBA_04407	3.2737	8.94028e-09	3.65905e-07	NW_007930845.1	175625	177946	+	2322	protein_coding	MSP1 protein	AAA
19887420	1176.25	108.75	BBA_04408	3.43351	1.85663e-13	2.51508e-11	NW_007930845.1	179818	182540	+	2640	protein_coding	OPT oligopeptide transporter	OPT
19887422	245.105	82.2459	BBA_04410	1.57376	0.000572451	0.00477522	NW_007930845.1	184937	185665	+	729	protein_coding	NUDIX domain protein	NUDIX
19887426	613.844	1751.07	BBA_04414	-1.51213	0.000366681	0.00331772	NW_007930845.1	198767	202017	+	3201	protein_coding	elongation factor Tu GTP binding domain-containing protein	GTP_EFTU
19887432	728.733	272.342	BBA_04420	1.4195	0.000975108	0.00736731	NW_007930845.1	215703	217362	+	1581	protein_coding	mitochondrial integral membrane protein	-
19887453	973.83	5677.29	BBA_04441	-2.54332	5.39081e-09	2.38935e-07	NW_007930845.1	282006	283729	+	1659	protein_coding	nuclear GTP-binding protein NUG1	-
19887461	179.454	583.99	BBA_04449	-1.70172	0.000105664	0.00114317	NW_007930845.1	323812	325485	-	1509	protein_coding	helix-loop-helix DNA-binding domain-containing protein	HLH
19887464	590.866	2622.96	BBA_04452	-2.15008	6.51672e-07	1.45762e-05	NW_007930845.1	340702	341791	+	1026	protein_coding	brix domain-containing protein	-
19887484	1686.14	453.299	BBA_04472	1.89487	1.06783e-05	0.000166727	NW_007930845.1	408886	409788	-	903	protein_coding	PET8 protein	Mito_carr
19887488	633.54	1759.3	BBA_04476	-1.47333	0.000512768	0.00438609	NW_007930845.1	420517	422908	+	1890	protein_coding	calcium dependent mitochondrial carrier protein	Mito_carr
19887512	1233.15	194.659	BBA_04500	2.66249	2.6341e-09	1.27948e-07	NW_007930845.1	497225	500067	+	2787	protein_coding	Glycoside hydrolase%2C family 31	Glyco_hydro_31
19887517	1241.91	344.542	BBA_04505	1.84939	1.82775e-05	0.000265899	NW_007930845.1	527442	528680	+	1152	protein_coding	oxidoreductase family protein	GFO_IDH_MocA
19887520	142.252	699.145	BBA_04508	-2.29624	3.08121e-07	8.03735e-06	NW_007930845.1	533698	535164	+	1467	protein_coding	RluA family pseudouridine synthase	-
19887527	568.983	149.876	BBA_04515	1.92364	1.34961e-05	0.000204741	NW_007930845.1	575446	577200	-	1755	protein_coding	hypothetical protein	-
19887528	1804.31	490.77	BBA_04516	1.87804	1.21294e-05	0.000186062	NW_007930845.1	577553	578907	-	1257	protein_coding	amidohydrolase-like protein	Peptidase_M20
19887545	113.803	350.94	BBA_04533	-1.62375	0.000293046	0.00274441	NW_007930845.1	622658	624844	+	2187	protein_coding	hypothetical protein	-
19887551	782.348	3875.95	BBA_04539	-2.3085	1.01114e-07	3.09718e-06	NW_007930845.1	636424	637485	-	942	protein_coding	ribosome biogenesis protein Brx1	-
19887556	488.013	2548.93	BBA_04544	-2.38463	4.80053e-08	1.6315e-06	NW_007930845.1	649871	651010	-	1140	protein_coding	Sas10/Utp3/C1D family protein	-
19887570	646.67	236.699	BBA_04558	1.44943	0.000789055	0.00618007	NW_007930845.1	685609	686230	-	567	protein_coding	hypothetical protein	-
19887571	3678.65	728.39	BBA_04559	2.33618	7.31571e-08	2.33763e-06	NW_007930845.1	686968	687767	+	600	protein_coding	hypothetical protein	-
19887579	951.947	84.0738	BBA_04567	3.49907	1.14312e-13	1.68931e-11	NW_007930845.1	707464	708665	-	999	protein_coding	putative 3-hydroxyisobutyrate dehydrogenase G6G8.5	NAD_binding_2
19887589	373.124	93.213	BBA_04577	1.99947	1.10839e-05	0.000171944	NW_007930845.1	743909	744932	+	765	protein_coding	tetraspanin-like protein	-
19887595	2642.46	647.051	BBA_04583	2.0297	2.38087e-06	4.53449e-05	NW_007930845.1	759868	761526	-	1494	protein_coding	putative aldehyde dehydrogenase	Aldedh
19887600	94.1076	340.887	BBA_04588	-1.85568	4.8483e-05	0.000607174	NW_007930845.1	781697	782239	-	543	protein_coding	RNAse P Rpr2/Rpp21/SNM1 subunit domain-containing protein	-
19887604	554.758	1655.11	BBA_04592	-1.57681	0.000211925	0.00208415	NW_007930845.1	791963	793468	+	1458	protein_coding	zinc finger protein zpr1	-
19887610	341.393	1040.04	BBA_04598	-1.60682	0.000185638	0.00187156	NW_007930845.1	813948	815582	-	1635	protein_coding	cyclophilin type peptidyl-prolyl cis-trans isomerase/CLD	Pro_isomerase
19887639	280.119	67.6231	BBA_04627	2.04824	1.01047e-05	0.000159846	NW_007930845.1	907979	909089	+	1041	protein_coding	ACC deaminase	PALP
19887642	1159.84	3227.97	BBA_04630	-1.47661	0.000458267	0.00398518	NW_007930845.1	921525	923093	-	1569	protein_coding	solute carrier family 35 member F1	-
19887645	1123.73	284.223	BBA_04633	1.98268	5.17543e-06	8.98507e-05	NW_007930845.1	933407	934508	-	909	protein_coding	oxidoreductase%2C short-chain dehydrogenase/reductase family	adh_short
19887650	10640.9	3694.99	BBA_04638	1.52595	0.000280176	0.00264443	NW_007930845.1	948875	950176	+	1302	protein_coding	flavohemoglobin-like protein	NAD_binding_1
19887656	3.29047	34.7218	BBA_04644	-3.35472	7.62932e-05	0.000876688	NW_007930845.1	973925	976455	-	2460	protein_coding	subtilase-like protein	Peptidase_S8
19887676	745.146	209.281	BBA_04664	1.8314	2.80311e-05	0.000383504	NW_007930846.1	49707	51007	-	1143	protein_coding	pyridoxal-phosphate dependent enzyme	PALP
19887685	91.9192	339.973	BBA_04673	-1.88571	3.25831e-05	0.00043345	NW_007930846.1	78172	79077	-	750	protein_coding	lactam utilization protein LAMB	-
19887686	4.38462	117.889	BBA_04674	-4.71258	8.19159e-12	7.80067e-10	NW_007930846.1	79842	81362	+	1380	protein_coding	membrane transporter	-
19887691	71.1297	487.114	BBA_04679	-2.77376	3.63675e-09	1.72307e-07	NW_007930846.1	93466	97516	+	3648	protein_coding	urea amidolyase%2C putative	CPSase_L_D2
19887693	745.146	226.646	BBA_04681	1.71647	7.70151e-05	0.000881055	NW_007930846.1	100663	101532	+	870	protein_coding	haloacid dehalogenase	-
19887696	71.1297	14.6154	BBA_04684	2.27237	6.14753e-05	0.000734496	NW_007930846.1	106334	108076	-	1743	protein_coding	tetratricopeptide repeat domain protein	-
19887702	114.897	371.046	BBA_04690	-1.69031	0.000156516	0.0016152	NW_007930846.1	135701	139342	+	3327	protein_coding	Na%2CH/K antiporter P-type ATPase	E1-E2_ATPase
19887707	1130.3	265.945	BBA_04695	2.08694	1.69773e-06	3.35983e-05	NW_007930846.1	149062	150021	-	876	protein_coding	thiol methyltransferase 1%2C putative	-
19887708	422.362	104.18	BBA_04696	2.01798	7.8616e-06	0.000128812	NW_007930846.1	150889	151965	+	819	protein_coding	short chain dehydrogenase/reductase	adh_short
19887727	352.335	91.3852	BBA_04715	1.94531	1.83016e-05	0.000265899	NW_007930846.1	223568	224814	-	1050	protein_coding	amidohydrolase-like protein	Amidohydro_2
19887735	1.38778e-17	12.7876	BBA_04723	-6.69731	0.00085757	0.00661967	NW_007930846.1	247471	247896	+	426	protein_coding	hypothetical protein	-
19887743	1826.2	657.104	BBA_04731	1.47445	0.000502522	0.00432313	NW_007930846.1	303552	305223	+	1599	protein_coding	aldehyde dehydrogenase	Aldedh
19887748	981.49	265.031	BBA_04736	1.88827	1.41274e-05	0.000212308	NW_007930846.1	312621	313130	+	510	protein_coding	hypothetical protein	-
19887751	1159.84	3172.22	BBA_04739	-1.45148	0.000568092	0.0047471	NW_007930846.1	319382	323635	+	4149	protein_coding	nuclear pore complex subunit Nup133	-
19887758	1075.59	286.051	BBA_04746	1.91027	1.09155e-05	0.000169879	NW_007930846.1	342576	344235	+	1314	protein_coding	HypA protein	-
19887759	1269.26	4851.1	BBA_04747	-1.93423	5.74661e-06	9.85221e-05	NW_007930846.1	344477	347296	-	2697	protein_coding	Periodic tryptophan protein 2	-
19887761	792.196	260.461	BBA_04749	1.60427	0.000203318	0.00202016	NW_007930846.1	350018	351805	-	1500	protein_coding	branched-chain alpha-ketoacid dehydrogenase kinase	HATPase_c
19887763	73498.4	7328.75	BBA_04751	3.32605	1.25048e-13	1.79509e-11	NW_007930846.1	359177	361531	+	2355	protein_coding	6-phosphofructokinase	PFK
19887771	772.501	220.249	BBA_04759	1.80976	3.32559e-05	0.000440572	NW_007930846.1	379297	380365	-	1011	protein_coding	zinc-binding dehydrogenase	ADH_zinc_N
19887774	230.88	77.6763	BBA_04762	1.56988	0.000613685	0.00503637	NW_007930846.1	386828	388030	-	1041	protein_coding	hypothetical protein	-
19887784	1074.5	109.664	BBA_04772	3.29093	1.37022e-12	1.58781e-10	NW_007930846.1	424278	425852	-	1098	protein_coding	mitochondrial protein	-
19887790	15.3264	98.6966	BBA_04778	-2.67797	2.73531e-06	5.1084e-05	NW_007930846.1	441241	444534	+	3168	protein_coding	transcriptional repressor TUP1	-
19887828	896.143	183.692	BBA_04816	2.2856	2.47335e-07	6.64639e-06	NW_007930846.1	572472	574378	+	1833	protein_coding	WD domain-containing protein	-
19887845	558.041	44.775	BBA_04833	3.63567	1.11538e-13	1.67636e-11	NW_007930846.1	629754	632207	+	1419	protein_coding	hypothetical protein	-
19887858	99.5785	313.469	BBA_04846	-1.65333	0.000258475	0.00245411	NW_007930846.1	679860	681166	+	1128	protein_coding	F-box domain containing protein	-
19887864	352.335	1073.85	BBA_04852	-1.60748	0.000184845	0.00186552	NW_007930846.1	697514	701490	+	3783	protein_coding	RNA dependent RNA polymerase	-
19887878	8437.25	22436.8	BBA_04866	-1.41101	0.000744198	0.0058766	NW_007930846.1	744811	746283	-	1473	protein_coding	finger protein AZF1	-
19887889	14795.5	3701.39	BBA_04877	1.99899	2.70066e-06	5.06335e-05	NW_007930846.1	792559	793716	+	1029	protein_coding	elongation of fatty acids protein 3	ELO
19887892	181.642	1164.33	BBA_04880	-2.67957	2.42922e-09	1.21058e-07	NW_007930846.1	805436	808064	+	2097	protein_coding	aromatic amino acid aminotransferase	Aminotran_1_2
19887906	509.897	126.114	BBA_04894	2.0143	6.79719e-06	0.000113353	NW_007930846.1	847126	847768	-	396	protein_coding	hypothetical protein	-
19887913	37.2101	133.426	BBA_04901	-1.83918	0.000251613	0.00239843	NW_007930847.1	779	2408	+	1584	protein_coding	hypothetical protein	-
19887916	29.5508	4.56217	BBA_04904	2.65995	0.000466301	0.00404043	NW_007930847.1	12147	12634	+	297	protein_coding	hypothetical protein	-
19887917	1174.07	169.069	BBA_04905	2.79485	5.41196e-10	3.17392e-08	NW_007930847.1	13217	14254	-	1038	protein_coding	hypothetical protein	-
19887936	644.481	2748.16	BBA_04924	-2.09207	1.22146e-06	2.54285e-05	NW_007930847.1	65676	66782	-	918	protein_coding	meiotic chromosome segregation protein	-
19887964	296.531	1322.44	BBA_04952	-2.15652	8.0423e-07	1.75797e-05	NW_007930847.1	157219	158364	-	1146	protein_coding	hypothetical protein	-
19887976	6255.45	916.659	BBA_04964	2.77048	2.9228e-10	1.89942e-08	NW_007930847.1	233463	234554	-	993	protein_coding	mitochondrial thiazole biosynthetic enzyme	-
19887985	33680	10218.6	BBA_04973	1.72069	4.53014e-05	0.000573301	NW_007930847.1	258388	259895	-	1392	protein_coding	MFS transporter	MFS_1
19887991	129.121	40.2054	BBA_04979	1.67985	0.000638815	0.00521573	NW_007930847.1	276639	276983	+	345	protein_coding	hypothetical protein	-
19887995	2237.61	568.454	BBA_04983	1.97659	4.27611e-06	7.60215e-05	NW_007930847.1	285485	288064	-	2367	protein_coding	Heterokaryon incompatibility Het-C	-
19887996	3663.33	822.525	BBA_04984	2.15484	5.69073e-07	1.30941e-05	NW_007930847.1	289237	290398	+	1110	protein_coding	fatty acid hydroxylase	-
19888022	173.983	36.5497	BBA_05010	2.24679	5.09077e-06	8.85408e-05	NW_007930847.1	369397	372312	+	2430	protein_coding	polysaccharide lyase family 8 protein	-
19888027	1455.27	4111.74	BBA_05015	-1.49839	0.000373028	0.0033625	NW_007930847.1	387805	392453	+	4596	protein_coding	multidrug resistance protein CDR1	ABC2_membrane
19888028	83.1657	265.031	BBA_05016	-1.67079	0.000278124	0.0026277	NW_007930847.1	394530	395878	+	1164	protein_coding	integral membrane protein pth11	-
19888032	761.559	2897.13	BBA_05020	-1.92744	6.78005e-06	0.000113353	NW_007930847.1	405871	420544	-	14445	protein_coding	amino acid adenylation domain-containing protein	AMP-binding
19888053	610.562	2600.11	BBA_05041	-2.09016	1.26137e-06	2.609e-05	NW_007930847.1	492304	494703	+	2400	protein_coding	ATP-dependent RNA helicase MAK5	DEAD
19888055	1.10221	22.8408	BBA_05043	-4.23653	7.35111e-05	0.000853901	NW_007930847.1	497502	499627	-	2010	protein_coding	taurine catabolism dioxygenase TauD	-
19888064	1543.9	403.947	BBA_05052	1.93398	7.23875e-06	0.000119832	NW_007930847.1	531275	533030	+	1545	protein_coding	glycerol kinase	FGGY_N
19888085	480.354	3234.37	BBA_05073	-2.75102	5.10465e-10	3.01205e-08	NW_007930847.1	583242	584962	-	1662	protein_coding	BING4CT domain-containing protein	-
19888086	609.468	3103.68	BBA_05074	-2.34814	6.7871e-08	2.20364e-06	NW_007930847.1	585552	588068	+	2448	protein_coding	AARP2CN domain-containing protein	-
19888087	1766.02	487.114	BBA_05075	1.85787	1.52678e-05	0.000225917	NW_007930847.1	588366	589298	-	813	protein_coding	urease accessory protein-like protein	-
19888110	71.1297	219.335	BBA_05098	-1.62311	0.000507598	0.00434859	NW_007930847.1	659158	660200	+	807	protein_coding	hypothetical protein	SRR1
19888117	144.44	32.894	BBA_05105	2.12997	1.73701e-05	0.00025313	NW_007930847.1	681285	682228	+	711	protein_coding	GPI anchored protein%2C putative	-
19888128	1.38778e-17	17.3572	BBA_05116	-7.13422	7.55368e-05	0.000870075	NW_007930847.1	716987	719095	-	1722	protein_coding	HCO3- transporter family protein	-
19888137	2979.47	9114.56	BBA_05125	-1.61308	0.000128638	0.00135662	NW_007930848.1	18441	25028	+	5838	protein_coding	RNA polymerase Rpb1	tRNA_anti
19888151	907.085	281.481	BBA_05139	1.68771	9.37193e-05	0.00104449	NW_007930848.1	74657	76064	-	1140	protein_coding	2-nitropropane dioxygenase	NPD
19888157	224.315	1062.89	BBA_05145	-2.24382	3.6446e-07	9.20045e-06	NW_007930848.1	103467	105452	-	1986	protein_coding	N2%2CN2-dimethylguanosine tRNA methyltransferase	TRM
19888163	2116.16	745.755	BBA_05151	1.5045	0.000376801	0.00339016	NW_007930848.1	116314	120161	-	3798	protein_coding	phosphate metabolism protein 7	-
19888164	5821.06	1707.2	BBA_05152	1.76956	2.9634e-05	0.000402002	NW_007930848.1	121454	121882	-	429	protein_coding	hypothetical protein	-
19888172	1660.98	562.97	BBA_05160	1.56067	0.000246177	0.00236609	NW_007930848.1	148213	149904	+	1554	protein_coding	glycolipid anchored surface protein	-
19888191	140.063	41.1193	BBA_05179	1.76477	0.000317746	0.00293008	NW_007930848.1	214660	219019	-	4254	protein_coding	nonribosomal siderophore peptide synthase SidC	AMP-binding
19888220	4191.82	1067.46	BBA_05208	1.97326	3.84088e-06	6.93087e-05	NW_007930848.1	288969	291954	+	2634	protein_coding	glycosyltransferase family 35	-
19888224	1585.48	491.684	BBA_05212	1.68883	7.70397e-05	0.000881055	NW_007930848.1	304563	305634	-	840	protein_coding	ATP synthase F0	-
19888237	261.518	66.7092	BBA_05225	1.96875	2.13123e-05	0.000302108	NW_007930848.1	357652	358663	-	906	protein_coding	3-beta-hydroxysteroid-Delta(8)%2C Delta(7)-isomerase	EBP
19888248	1019.79	5278.82	BBA_05236	-2.37182	4.34546e-08	1.50883e-06	NW_007930848.1	386846	389179	-	2334	protein_coding	Noc2p family protein	-
19888252	269.177	1125.95	BBA_05240	-2.06406	2.33689e-06	4.45956e-05	NW_007930848.1	402828	403429	-	369	protein_coding	BolA-like protein	-
19888258	55.8112	169.069	BBA_05246	-1.5971	0.000750101	0.0059135	NW_007930848.1	423923	424252	-	330	protein_coding	hypothetical protein	-
19888260	76.6006	272.342	BBA_05248	-1.82849	7.37704e-05	0.000855879	NW_007930848.1	433504	434676	+	843	protein_coding	GPR1/FUN34/YaaH-class plasma membrane protein	-
19888273	540.534	4316.46	BBA_05261	-2.99712	1.86358e-11	1.60035e-09	NW_007930848.1	467147	469774	-	2628	protein_coding	Quinonprotein alcohol dehydrogenase-like protein	-
19888309	3517.8	11531.9	BBA_05297	-1.71285	4.9967e-05	0.000621711	NW_007930848.1	583726	584544	-	819	protein_coding	protein of unknown function DUF125%2C transmembrane	DUF125
19888315	597.432	1915.58	BBA_05303	-1.68075	8.1576e-05	0.00092742	NW_007930848.1	599545	601027	+	1296	protein_coding	subtilase-like protein	Peptidase_S8
19888323	1501.23	479.803	BBA_05311	1.64534	0.000115394	0.0012373	NW_007930848.1	625249	626079	-	831	protein_coding	UDP-N-acetylglucosamine acyltransferase	Hexapep
19888327	965.077	2711.61	BBA_05315	-1.49033	0.000414161	0.00367473	NW_007930848.1	637895	640971	+	2946	protein_coding	elongation factor Tu GTP binding domain-containing protein	GTP_EFTU
19888344	306.379	97.7827	BBA_05332	1.64627	0.000251275	0.00239758	NW_007930848.1	696989	697688	+	636	protein_coding	FAS1 domain-containing protein	-
19888345	756.088	244.924	BBA_05333	1.62566	0.000170817	0.00174407	NW_007930848.1	697836	699154	-	1242	protein_coding	zinc finger%2C FYVE domain containing protein	-
19888354	15.3264	65.7953	BBA_05342	-2.09391	0.000392948	0.00350917	NW_007930849.1	10622	11356	-	735	protein_coding	Alginate lyase 2	-
19888359	1454.18	11392.1	BBA_05347	-2.96966	1.97416e-11	1.6803e-09	NW_007930849.1	23121	25869	-	2679	protein_coding	Ncp1-like protein	-
19888360	2765.01	8290.2	BBA_05348	-1.58409	0.000168215	0.00172116	NW_007930849.1	33624	35158	-	1476	protein_coding	beta-1%2C3-glucan-binding protein	-
19888364	304.191	48.4307	BBA_05352	2.64761	3.38655e-08	1.19749e-06	NW_007930849.1	46756	47259	-	504	protein_coding	hypothetical protein	-
19888367	161.947	1146.97	BBA_05355	-2.82336	4.771e-10	2.86797e-08	NW_007930849.1	57830	58165	-	336	protein_coding	hypothetical protein	-
19888371	25.174	2.73425	BBA_05359	3.14136	0.000589	0.00487103	NW_007930849.1	73520	73917	-	330	protein_coding	hypothetical protein	-
19888372	933.346	308.899	BBA_05360	1.59484	0.000204645	0.00202706	NW_007930849.1	74919	75861	-	846	protein_coding	tyrosine phosphatase	-
19888384	1646.75	424.054	BBA_05372	1.95696	5.78921e-06	9.90759e-05	NW_007930849.1	102211	102886	-	609	protein_coding	DUF567 domain protein	-
19888387	125.839	3064.38	BBA_05375	-4.60467	4.06679e-21	3.55585e-18	NW_007930849.1	111671	114017	+	2286	protein_coding	ferric reductase transmembrane component 4	Ferric_reduct
19888388	9937.37	1131.43	BBA_05376	3.13456	2.06057e-12	2.278e-10	NW_007930849.1	114152	115638	-	1383	protein_coding	alpha-amylase A type-3	-
19888389	936.628	60.3117	BBA_05377	3.954	4.63568e-16	1.20503e-13	NW_007930849.1	117160	118038	-	879	protein_coding	phytanoyl-CoA dioxygenase	PhyH
19888399	1368.83	319.866	BBA_05387	2.09693	1.41315e-06	2.84345e-05	NW_007930849.1	146638	148341	+	1704	protein_coding	FAD binding domain-containing protein	-
19888405	190.396	63.0535	BBA_05393	1.59222	0.000693523	0.00556322	NW_007930849.1	163075	164213	-	1011	protein_coding	thioesterase family protein	-
19888406	380.783	3076.26	BBA_05394	-3.01376	1.74281e-11	1.51012e-09	NW_007930849.1	167932	169338	+	1407	protein_coding	C4-dicarboxylate transporter/malic acid transporter	C4dic_mal_tran
19888420	515.368	1489.69	BBA_05408	-1.53114	0.000326422	0.0029986	NW_007930849.1	201243	203173	+	1500	protein_coding	CCCH zinc finger DNA binding protein	-
19888428	11123.5	2308.57	BBA_05416	2.26847	1.35149e-07	4.01191e-06	NW_007930849.1	221790	223454	+	1665	protein_coding	hypothetical protein	-
19888442	477.071	75.8485	BBA_05430	2.65086	1.05101e-08	4.17712e-07	NW_007930849.1	258798	259412	-	558	protein_coding	Acyl-CoA N-acyltransferase	Acetyltransf_1
19888447	753.9	2379.85	BBA_05435	-1.65828	9.56764e-05	0.00106277	NW_007930849.1	269720	271400	-	1614	protein_coding	amino acid permease	-
19888448	74700.9	22977	BBA_05436	1.70093	5.44778e-05	0.000667475	NW_007930849.1	273078	273629	-	552	protein_coding	hypothetical protein	-
19888449	1507.79	568.454	BBA_05437	1.4071	0.000901339	0.00688405	NW_007930849.1	276127	278342	+	2076	protein_coding	glycoside hydrolase family 2	-
19888470	226.504	749.411	BBA_05458	-1.72573	7.45318e-05	0.000863671	NW_007930849.1	352722	353945	+	1224	protein_coding	RNase3 domain-containing protein	Ribonuclease_3
19888475	2143.51	817.955	BBA_05463	1.38973	0.000993544	0.00749483	NW_007930849.1	365543	366607	-	945	protein_coding	aldo/keto reductase	Aldo_ket_red
19888484	95.2017	364.649	BBA_05472	-1.9362	2.18011e-05	0.000308357	NW_007930849.1	386934	387716	-	660	protein_coding	hypothetical protein	-
19888492	91321.6	15796.3	BBA_05480	2.53136	5.42268e-09	2.39244e-07	NW_007930849.1	409270	410617	+	1017	protein_coding	glyceraldehyde-3-phosphate dehydrogenase	-
19888508	478.166	1450.39	BBA_05496	-1.60064	0.000179986	0.0018203	NW_007930849.1	451469	453671	+	2142	protein_coding	GTP-binding protein	-
19888518	153.193	1880.85	BBA_05506	-3.61696	9.20215e-15	1.58047e-12	NW_007930849.1	495648	497576	+	1929	protein_coding	WD repeat-containing protein	-
19888519	88.6366	835.32	BBA_05507	-3.23468	5.18986e-12	5.09348e-10	NW_007930849.1	497733	498245	-	456	protein_coding	hypothetical protein	-
19888525	284.495	54.8282	BBA_05513	2.37254	4.76773e-07	1.14354e-05	NW_007930849.1	511156	512148	+	993	protein_coding	hypothetical protein	GCN5L1
19888544	632.445	3011.37	BBA_05532	-2.25121	2.06947e-07	5.68691e-06	NW_007930849.1	568618	570675	+	1929	protein_coding	RNA polymerase III subunit RPC82	RNA_pol_Rpc82
19888555	136.781	424.968	BBA_05543	-1.63471	0.000224287	0.00219004	NW_007930849.1	608690	609703	+	960	protein_coding	U2 snRNP component IST3	RRM_1
19888560	5142.67	1000.74	BBA_05548	2.36129	4.86261e-08	1.641e-06	NW_007930849.1	619887	620875	-	858	protein_coding	transmembrane BAX inhibitor motif-containing protein	-
19888562	432.21	98.6966	BBA_05550	2.12913	2.57355e-06	4.86296e-05	NW_007930849.1	625768	627906	-	2139	protein_coding	AMP-binding enzyme	AMP-binding
19888591	13920.2	963.269	BBA_05579	3.85291	5.76626e-17	1.62935e-14	NW_007930849.1	720615	721773	+	846	protein_coding	UPF0311 protein	-
19888595	733.11	229.388	BBA_05583	1.67564	0.000115177	0.00123635	NW_007930850.1	3957	5145	-	879	protein_coding	dienelactone hydrolase	-
19888598	15511.1	61832.5	BBA_05586	-1.99505	2.75138e-06	5.11852e-05	NW_007930850.1	10148	12118	-	1971	protein_coding	heat shock protein 70-2	HSP70
19888607	337.016	2037.13	BBA_05595	-2.59524	4.45589e-09	2.0408e-07	NW_007930850.1	48449	52104	+	3474	protein_coding	RNA polymerase Rpb2	RNA_pol_Rpb2_6
19888614	1189.38	408.517	BBA_05602	1.54142	0.00030721	0.00286847	NW_007930850.1	63895	64560	+	564	protein_coding	hypothetical protein	-
19888615	20.7973	125.2	BBA_05603	-2.58322	1.31063e-06	2.69352e-05	NW_007930850.1	66064	68645	+	2205	protein_coding	Catalase-like domain%2C heme-dependent	Catalase
19888630	518.65	147.135	BBA_05618	1.81666	4.10759e-05	0.00052729	NW_007930850.1	124729	125995	+	1209	protein_coding	transaldolase-like protein	-
19888631	1631.43	505.393	BBA_05619	1.69039	7.60056e-05	0.000874428	NW_007930850.1	126369	127567	+	819	protein_coding	F-actin-capping protein subunit alpha	-
19888634	18488.4	6675.3	BBA_05622	1.4697	0.000452913	0.00396167	NW_007930850.1	132867	133688	-	822	protein_coding	DSBA-like thioredoxin domain-containing protein	DSBA
19888647	1643.47	250.408	BBA_05635	2.71374	1.13916e-09	6.15529e-08	NW_007930850.1	188590	192172	+	3366	protein_coding	nitrite reductase	Pyr_redox_2
19888655	1815.26	8278.32	BBA_05643	-2.18909	3.4456e-07	8.76714e-06	NW_007930850.1	227471	229681	-	2211	protein_coding	polyadenylate-binding protein	RRM_1
19888662	2131.48	154.446	BBA_05650	3.78553	6.6685e-16	1.56433e-13	NW_007930850.1	247919	249161	-	1140	protein_coding	FAD dependent oxidoreductase superfamily	DAO
19888663	532.875	68.5371	BBA_05651	2.95639	3.12419e-10	2.01626e-08	NW_007930850.1	249901	250911	+	588	protein_coding	hypothetical protein	-
19888671	589.772	1623.12	BBA_05659	-1.46037	0.000575788	0.00479889	NW_007930850.1	266875	269037	+	1950	protein_coding	Poly(A) RNA polymerase cid14	NTP_transf_2
19888675	1512.17	316.211	BBA_05663	2.25717	2.48082e-07	6.64639e-06	NW_007930850.1	276696	278251	+	1443	protein_coding	alanine racemase domain protein	Ala_racemase_N
19888676	554.758	45.6889	BBA_05664	3.59809	1.79196e-13	2.46216e-11	NW_007930850.1	279675	280664	+	990	protein_coding	dihydrodipicolinate synthetase	-
19888677	396.102	76.7624	BBA_05665	2.36535	2.85263e-07	7.53752e-06	NW_007930850.1	280996	281533	-	390	protein_coding	L-PSP endoribonuclease family protein Brt1	Ribonuc_L-PSP
19888679	96.2959	7.30399	BBA_05667	3.69664	3.5981e-09	1.72172e-07	NW_007930850.1	287509	287907	-	399	protein_coding	hypothetical protein	-
19888686	493.484	115.147	BBA_05674	2.09822	3.10499e-06	5.74304e-05	NW_007930850.1	302910	304825	+	1692	protein_coding	hexose transporter	Sugar_tr
19888694	3714.76	10120.8	BBA_05682	-1.44596	0.000562214	0.00471847	NW_007930850.1	323645	324389	-	618	protein_coding	hypoxanthine guanine phosphoribosyltransferase	-
19888710	302.002	1008.05	BBA_05698	-1.73857	5.882e-05	0.000709825	NW_007930850.1	368428	369071	+	276	protein_coding	CHCH domain-containing protein	-
19888712	1316.31	472.492	BBA_05700	1.47786	0.000513907	0.00438609	NW_007930850.1	370820	371998	-	1026	protein_coding	HVA22 family TB2/DP1 protein	TB2_DP1_HVA22
19888713	466.13	43.8611	BBA_05701	3.40575	2.78944e-12	3.01448e-10	NW_007930850.1	373428	374612	-	1185	protein_coding	5-methyltetrahydropteroyltriglutamate-homocysteine methyltransferase	-
19888715	38.3042	180.95	BBA_05703	-2.23668	6.23908e-06	0.000106208	NW_007930850.1	381528	382814	+	1059	protein_coding	methyltransferase domain-containing protein	-
19888719	72.2239	254.064	BBA_05707	-1.81306	9.60014e-05	0.00106498	NW_007930850.1	403177	404376	+	1200	protein_coding	UPF0665 family protein c	-
19888720	29.5508	104.18	BBA_05708	-1.81395	0.000449119	0.00394127	NW_007930850.1	404504	405212	-	519	protein_coding	putative carbohydrate-binding protein	-
19888734	730.922	185.519	BBA_05722	1.97735	6.9034e-06	0.000114675	NW_007930850.1	440612	441320	+	624	protein_coding	Snf7 family protein	ESCRT-III
19888749	1516.54	453.299	BBA_05737	1.74194	4.80744e-05	0.000603628	NW_007930850.1	487587	488732	+	1146	protein_coding	hypothetical protein	-
19888751	227.598	29.2383	BBA_05739	2.95481	5.1446e-09	2.31218e-07	NW_007930850.1	492151	494076	-	1443	protein_coding	dibenzothiophene desulfurization enzyme A	-
19888757	101.767	319.866	BBA_05745	-1.65114	0.000256464	0.00243983	NW_007930850.1	507142	507849	+	708	protein_coding	transposase-like protein	-
19888759	31420.6	5208.45	BBA_05747	2.59275	2.55483e-09	1.26012e-07	NW_007930850.1	511092	512105	+	1014	protein_coding	ser/Thr-rich protein T10 in DGCR region	DUF833
19888810	851.282	3035.14	BBA_05798	-1.83392	1.73126e-05	0.000253059	NW_007930850.1	664148	666475	-	2328	protein_coding	helicase associated domain-containing protein	HA2
19888824	171.795	45.6889	BBA_05812	1.90759	7.17961e-05	0.000838028	NW_007930851.1	32438	34308	+	1746	protein_coding	hexose transporter	Sugar_tr
19888833	2145.7	657.104	BBA_05821	1.70704	6.20209e-05	0.000740095	NW_007930851.1	56668	57947	+	1086	protein_coding	oxidoreductase family protein	GFO_IDH_MocA
19888834	4448.95	1209.11	BBA_05822	1.8794	1.00948e-05	0.000159846	NW_007930851.1	61050	63105	+	1884	protein_coding	major facilitator superfamily transporter	MFS_1
19888841	11007.5	1702.63	BBA_05829	2.69255	7.5334e-10	4.18822e-08	NW_007930851.1	79779	80695	+	624	protein_coding	hypothetical protein	-
19888846	130.216	379.271	BBA_05834	-1.54154	0.000543001	0.0045772	NW_007930851.1	88419	90218	+	1554	protein_coding	Cytochrome P450 CYP528A4	p450
19888853	1.38778e-17	39.2915	BBA_05841	-8.30681	1.50714e-08	5.75224e-07	NW_007930851.1	111811	115827	-	3741	protein_coding	ABC transporter%2C putative	ABC_membrane
19888862	942.099	268.687	BBA_05850	1.80943	2.98172e-05	0.000402784	NW_007930851.1	148095	149160	+	756	protein_coding	dienelactone hydrolase	-
19888864	3583.46	18419.2	BBA_05852	-2.36175	4.43254e-08	1.53353e-06	NW_007930851.1	153338	156888	-	3303	protein_coding	karyopherin Kap123	-
19888878	384.066	2262.87	BBA_05866	-2.55837	6.51353e-09	2.82194e-07	NW_007930851.1	192623	193840	+	1218	protein_coding	SRP40 domain-containing protein	-
19888886	247.293	81.332	BBA_05874	1.60267	0.000455915	0.00397192	NW_007930851.1	219806	220521	+	648	protein_coding	Acyl-CoA N-acyltransferase	Acetyltransf_1
19888893	235.257	36.5497	BBA_05881	2.68183	5.064e-08	1.70277e-06	NW_007930851.1	235494	236760	+	1167	protein_coding	MFS transporter	MFS_1
19888900	3130.46	1087.56	BBA_05888	1.52516	0.000300044	0.00280722	NW_007930851.1	254556	255103	-	483	protein_coding	monothiol glutaredoxin-5	-
19888916	962.889	5839.06	BBA_05904	-2.60015	2.64729e-09	1.27948e-07	NW_007930851.1	292880	294117	-	1125	protein_coding	RNA recognition domain-containing protein	RRM_1
19888922	217.75	71.2788	BBA_05910	1.60924	0.000514401	0.00438609	NW_007930851.1	306013	306720	+	708	protein_coding	isoprenylcysteine carboxyl methyltransferase	ICMT
19888926	3138.12	1189.92	BBA_05914	1.39893	0.000876076	0.00674088	NW_007930851.1	314184	315746	+	1563	protein_coding	seryl-tRNA synthetase	tRNA-synt_2b
19888932	211.185	68.5371	BBA_05920	1.62158	0.000453504	0.00396167	NW_007930851.1	326456	327271	+	816	protein_coding	hypothetical protein	-
19888937	862.224	2302.17	BBA_05925	-1.41675	0.000792961	0.00620561	NW_007930851.1	347099	348458	-	1068	protein_coding	GTP binding protein	-
19888966	849.094	2434.69	BBA_05954	-1.51962	0.000332393	0.00304183	NW_007930851.1	450115	452586	-	2472	protein_coding	MIF4G domain-containing protein	-
19888978	822.833	3051.59	BBA_05966	-1.89075	9.72621e-06	0.000154879	NW_007930851.1	483415	484821	-	1323	protein_coding	tat pathway signal sequence	-
19888984	1117.17	333.575	BBA_05972	1.74334	5.13625e-05	0.000635784	NW_007930851.1	500281	500980	+	543	protein_coding	hypothetical protein	-
19888987	2676.38	934.023	BBA_05975	1.51861	0.000322365	0.00296983	NW_007930851.1	506125	507129	+	1005	protein_coding	lathosterol oxidase	-
19888988	3900.77	638.826	BBA_05976	2.61001	2.66931e-09	1.28367e-07	NW_007930851.1	508002	509913	+	1851	protein_coding	Peptidase S33%2C tripeptidyl-peptidase	Abhydrolase_1
19889000	861.13	2331.41	BBA_05988	-1.43679	0.000672774	0.00542847	NW_007930851.1	553111	556240	+	2430	protein_coding	pumilio domain-containing protein	PUF
19889010	17731.2	5069.53	BBA_05998	1.80634	1.97215e-05	0.000282684	NW_007930851.1	581203	582135	-	747	protein_coding	triosephosphate isomerase	-
19889012	266.988	1061.97	BBA_06000	-1.99145	5.08932e-06	8.85408e-05	NW_007930851.1	590609	591484	+	876	protein_coding	hypothetical protein	-
19889016	602.902	2810.31	BBA_06004	-2.22052	3.01901e-07	7.93356e-06	NW_007930851.1	598629	602727	+	4038	protein_coding	Urb2/Npa2 family protein	-
19889024	241.822	1582.91	BBA_06012	-2.70998	1.25796e-09	6.7217e-08	NW_007930851.1	628697	629159	+	354	protein_coding	nucleolar protein CgrA	-
19889037	876.448	200.142	BBA_06025	2.12989	1.33954e-06	2.74121e-05	NW_007930852.1	15073	16488	-	906	protein_coding	ankyrin repeat containing protein	-
19889045	10.9497	89.5573	BBA_06033	-3.01876	3.7358e-07	9.38144e-06	NW_007930852.1	32151	32993	+	771	protein_coding	LamB/YcsF family protein	-
19889049	1416.97	272.342	BBA_06037	2.37874	6.54935e-08	2.14045e-06	NW_007930852.1	51079	52131	-	1053	protein_coding	carbon-nitrogen hydrolase	CN_hydrolase
19889051	268.083	1255.72	BBA_06039	-2.22729	3.99464e-07	9.96182e-06	NW_007930852.1	63244	64135	+	636	protein_coding	hypothetical protein	-
19889055	157.57	856.34	BBA_06043	-2.44134	5.08105e-08	1.70277e-06	NW_007930852.1	69978	71249	+	1272	protein_coding	proteasome subunit alpha type 6	-
19889056	373.124	102.352	BBA_06044	1.86471	3.61095e-05	0.000470598	NW_007930852.1	71514	72515	-	1002	protein_coding	phytanoyl-CoA dioxygenase	PhyH
19889076	408.138	1596.62	BBA_06064	-1.9676	5.37296e-06	9.27776e-05	NW_007930852.1	133034	134375	-	1230	protein_coding	GATA zinc finger protein	GATA
19889079	439.869	156.274	BBA_06067	1.49217	0.000695862	0.00557269	NW_007930852.1	162940	164325	+	1386	protein_coding	IFRD domain-containing protein	-
19889085	827.21	85.9016	BBA_06073	3.26549	2.94719e-12	3.134e-10	NW_007930852.1	190107	190535	-	429	protein_coding	hypothetical protein	-
19889094	40.4926	133.426	BBA_06082	-1.71758	0.000526492	0.00445365	NW_007930852.1	216325	217509	+	1122	protein_coding	ATP synthase F0	-
19889096	2829.56	821.611	BBA_06084	1.78388	2.81453e-05	0.000383974	NW_007930852.1	225145	225891	-	747	protein_coding	ubiquinone biosynthesis protein CAT5	-
19889105	416.891	1401.95	BBA_06093	-1.74943	4.57259e-05	0.000577862	NW_007930852.1	250705	251658	-	897	protein_coding	brix domain-containing protein	-
19889125	641.199	1763.87	BBA_06113	-1.45974	0.000580195	0.00482726	NW_007930852.1	316579	318339	+	1761	protein_coding	zinc knuckle domain-containing protein	-
19889127	126.933	1234.7	BBA_06115	-3.28086	1.52435e-12	1.74538e-10	NW_007930852.1	323110	324348	-	1239	protein_coding	RNA recognition domain-containing protein	RRM_1
19889128	589.772	147.135	BBA_06116	2.00202	6.62214e-06	0.000111349	NW_007930852.1	325191	325987	-	735	protein_coding	CAP22 protein	-
19889131	4423.79	1046.44	BBA_06119	2.07965	1.22083e-06	2.54285e-05	NW_007930852.1	337144	337923	+	366	protein_coding	cytochrome b5-like Heme/Steroid binding domain-containing protein	-
19889136	1055.89	3705.96	BBA_06124	-1.81127	2.05794e-05	0.000293234	NW_007930852.1	367105	369017	+	1743	protein_coding	UTP-ammonia ligase	CTP_synth_N
19889137	343.581	1184.44	BBA_06125	-1.78515	3.51225e-05	0.000460229	NW_007930852.1	371438	372508	+	1071	protein_coding	hypothetical protein	-
19889149	595.243	1637.75	BBA_06137	-1.45999	0.000585627	0.0048473	NW_007930852.1	408557	413851	-	4812	protein_coding	chromodomain-helicase-DNA-binding protein	SNF2_N
19889155	8303.76	3098.2	BBA_06143	1.4223	0.000688897	0.00554791	NW_007930852.1	436099	440185	+	3438	protein_coding	phosphatidylserine decarboxylase	C2
19889166	5906.41	455.127	BBA_06154	3.69755	8.85096e-16	1.97973e-13	NW_007930852.1	481082	482218	+	1017	protein_coding	triacylglycerol lipase	-
19889175	584.301	2837.73	BBA_06163	-2.27973	1.53399e-07	4.415e-06	NW_007930852.1	508150	510288	-	2139	protein_coding	U3 snoRNP protein	-
19889178	271860	21307.2	BBA_06166	3.67344	7.68193e-16	1.75916e-13	NW_007930852.1	517383	518500	-	1056	protein_coding	alcohol dehydrogenase I	ADH_N
19889193	37.2101	227.56	BBA_06181	-2.6088	1.54228e-07	4.415e-06	NW_007930852.1	561659	565460	+	3606	protein_coding	ubiquitin conjugating enzyme%2C putative	UQ_con
19889198	700.285	73.1067	BBA_06186	3.25751	4.47873e-12	4.53436e-10	NW_007930852.1	574543	576778	+	2175	protein_coding	Catalase-like domain%2C heme-dependent	Catalase
19889208	206.808	42.0332	BBA_06196	2.29499	2.52438e-06	4.78886e-05	NW_007930852.1	605128	606765	-	1638	protein_coding	monooxygenase%2C FAD-binding protein	FAD_binding_3
19889212	14.2322	74.0206	BBA_06200	-2.36956	5.56786e-05	0.00067959	NW_007930852.1	616188	618643	+	2160	protein_coding	C6 transcription factor (PrnA)	Fungal_trans
19889241	810.797	286.051	BBA_06229	1.50261	0.000487692	0.00421819	NW_007930853.1	67409	68338	-	930	protein_coding	carbon-nitrogen hydrolase	CN_hydrolase
19889249	2395.17	626.031	BBA_06237	1.93559	6.50133e-06	0.000109701	NW_007930853.1	92383	93503	+	552	protein_coding	ubiquitin-conjugating enzyme	UQ_con
19889252	1756.17	5903.94	BBA_06240	-1.74918	3.6319e-05	0.000472049	NW_007930853.1	98452	99586	-	981	protein_coding	Hsp90 co-chaperone AHA1	-
19889259	2876.61	772.259	BBA_06247	1.89703	9.19415e-06	0.000147875	NW_007930853.1	130711	136642	-	5718	protein_coding	hypothetical protein	-
19889280	2540.7	443.246	BBA_06268	2.51868	9.5785e-09	3.85464e-07	NW_007930853.1	203071	204327	+	1257	protein_coding	hypothetical protein	-
19889282	2407.21	141.651	BBA_06270	4.08568	8.01692e-18	2.96564e-15	NW_007930853.1	209773	210907	+	903	protein_coding	chitosanase precursor	-
19889288	4327.5	28073	BBA_06276	-2.69755	6.77147e-10	3.80865e-08	NW_007930853.1	242164	245632	-	3162	protein_coding	ABC transporter	ABC_tran
19889289	4331.88	1160.68	BBA_06277	1.8999	8.20608e-06	0.000134	NW_007930853.1	248221	250329	+	1812	protein_coding	isocitrate lyase	-
19889290	2034.09	145.307	BBA_06278	3.80599	5.4717e-16	1.31567e-13	NW_007930853.1	250809	251924	-	858	protein_coding	short-chain dehydrogenase/reductase family protein	adh_short
19889294	4279.36	1236.53	BBA_06282	1.79098	2.45706e-05	0.000341888	NW_007930853.1	265268	268943	+	3087	protein_coding	fungal specific transcription factor	Fungal_trans
19889295	37051.2	9951.71	BBA_06283	1.89649	7.79533e-06	0.000128383	NW_007930853.1	270129	270464	+	336	protein_coding	hypothetical protein	-
19889305	345.77	1044.61	BBA_06293	-1.59477	0.000204478	0.00202706	NW_007930853.1	299251	300133	+	804	protein_coding	DNA-directed RNA polymerase III subunit RPC7%2C putative	-
19889316	114.897	1269.43	BBA_06304	-3.46446	1.42856e-13	2.02057e-11	NW_007930853.1	324810	325555	-	576	protein_coding	lipocalin-like domain-containing protein	Lipocalin_2
19889324	3530.93	13831.3	BBA_06312	-1.96978	3.7058e-06	6.73768e-05	NW_007930853.1	353745	356671	+	2727	protein_coding	MHYT domain signaling protein	MHYT
19889336	711.227	4109.91	BBA_06324	-2.53054	7.21178e-09	3.05564e-07	NW_007930853.1	389482	391390	-	1803	protein_coding	DEAD/DEAH box helicase	DEAD
19889338	3005.73	680.866	BBA_06326	2.14205	6.78201e-07	1.50645e-05	NW_007930853.1	393270	395763	-	2340	protein_coding	ubiquitin carboxyl-terminal hydrolase	UCH
19889347	4219.18	916.659	BBA_06335	2.20234	3.14234e-07	8.14637e-06	NW_007930853.1	414569	416153	-	1527	protein_coding	succinate-semialdehyde dehydrogenase%2C putative	Aldedh
19889351	949.758	269.6	BBA_06339	1.81621	2.78491e-05	0.000381557	NW_007930853.1	427476	428933	-	1392	protein_coding	major facilitator superfamily transporter	MFS_1
19889371	99.5785	23.7547	BBA_06359	2.06133	7.91511e-05	0.000901985	NW_007930853.1	479345	480430	-	1023	protein_coding	putative cytoplasmic protein	-
19889372	105.049	16.4433	BBA_06360	2.66558	1.37498e-06	2.79281e-05	NW_007930853.1	480715	482227	+	1209	protein_coding	Succinyl-CoA synthetase%2C beta subunit	-
19889379	868.789	123.373	BBA_06367	2.81464	6.64366e-10	3.75875e-08	NW_007930853.1	490826	492019	-	987	protein_coding	succinate-CoA ligase	CoA_binding
19889388	122.556	18.2712	BBA_06376	2.73681	4.32252e-07	1.04985e-05	NW_007930853.1	511125	512431	+	1212	protein_coding	glycine-rich cell wall structural protein 1	-
19889399	467.224	3020.51	BBA_06387	-2.69231	1.10352e-09	5.9964e-08	NW_007930853.1	557118	559427	-	2310	protein_coding	RNA recognition domain-containing protein	RRM_1
19889418	1039.48	3080.83	BBA_06406	-1.56736	0.000208433	0.00205822	NW_007930853.1	608796	610698	-	1845	protein_coding	CorA-like Mg2+ transporter	-
19889430	21365	8007.8	BBA_06418	1.41576	0.000715052	0.00569319	NW_007930854.1	12679	15462	+	2670	protein_coding	hypothetical protein	-
19889432	322.792	110.578	BBA_06420	1.54435	0.000556087	0.00467113	NW_007930854.1	19555	22317	-	2763	protein_coding	oligopeptide transporter	OPT
19889439	122.556	29.2383	BBA_06427	2.0624	5.44629e-05	0.000667475	NW_007930854.1	48491	50296	+	1806	protein_coding	glycoside hydrolase family 13	-
19889442	16.4206	74.9345	BBA_06430	-2.18245	0.000153781	0.00159034	NW_007930854.1	55528	57200	-	1590	protein_coding	hypothetical protein	-
19889443	293.249	83.1599	BBA_06431	1.81646	7.09949e-05	0.000829683	NW_007930854.1	60194	61543	-	1152	protein_coding	Intradiol ring-cleavage dioxygenase%2C core	-
19889444	240.728	785.054	BBA_06432	-1.70493	8.6083e-05	0.000969493	NW_007930854.1	62534	64438	-	1752	protein_coding	permease-like protein	-
19889446	17085.7	6160.76	BBA_06434	1.47159	0.000446112	0.00392065	NW_007930854.1	72771	73579	-	567	protein_coding	NADH-ubiquinone oxidoreductase 21 kDa subunit	-
19889470	1.38778e-17	15.5294	BBA_06458	-6.97496	0.000193974	0.00194186	NW_007930854.1	136695	138716	-	1866	protein_coding	POT family protein	-
19889477	259.329	46.6029	BBA_06465	2.47287	2.43345e-07	6.57443e-06	NW_007930854.1	157989	158384	+	348	protein_coding	hypothetical protein	-
19889519	25.174	88.6434	BBA_06507	-1.81155	0.000786226	0.00616293	NW_007930854.1	272275	273525	-	1203	protein_coding	hypothetical protein	-
19889520	231.975	692.747	BBA_06508	-1.57791	0.000273856	0.00258992	NW_007930854.1	274888	275304	-	342	protein_coding	hypothetical protein	-
19889528	6137.28	33004.5	BBA_06516	-2.42697	1.98794e-08	7.46874e-07	NW_007930854.1	291891	294047	+	2103	protein_coding	Heat shock protein Hsp90	HATPase_c
19889531	548.193	115.147	BBA_06519	2.24986	6.25548e-07	1.41233e-05	NW_007930854.1	308820	309820	+	855	protein_coding	methyltransferase type 12	Methyltransf_11
19889536	1248.47	397.55	BBA_06524	1.65061	0.00011633	0.00124594	NW_007930854.1	322889	324109	+	1221	protein_coding	hypothetical protein	-
19889541	99.5785	22.8408	BBA_06529	2.11761	5.25822e-05	0.000649211	NW_007930854.1	341988	343523	-	1536	protein_coding	monooxygenase-like protein	-
19889544	62.3763	16.4433	BBA_06532	1.91467	0.000754736	0.00594031	NW_007930854.1	348959	350634	+	1572	protein_coding	DUF500 domain protein	-
19889550	905.991	2405.44	BBA_06538	-1.40863	0.000832711	0.00647455	NW_007930854.1	366049	367617	+	1569	protein_coding	tRNA-splicing endonuclease subunit Sen2	-
19889563	750.617	238.527	BBA_06551	1.65335	0.00013631	0.00142349	NW_007930854.1	400965	401498	-	534	protein_coding	hypothetical protein	-
19889564	80.9774	380.185	BBA_06552	-2.22954	1.44719e-06	2.89981e-05	NW_007930854.1	402821	404046	-	1161	protein_coding	C6 finger domain protein	-
19889567	204.62	16.4433	BBA_06555	3.62668	2.23764e-11	1.85532e-09	NW_007930854.1	416695	417750	+	1056	protein_coding	2-nitropropane dioxygenase	NPD
19889568	850.188	4479.14	BBA_06556	-2.39721	3.49207e-08	1.23028e-06	NW_007930854.1	418054	419892	+	1731	protein_coding	DEAD/DEAH box helicase	DEAD
19889570	459.565	1244.76	BBA_06558	-1.43731	0.000740413	0.00586115	NW_007930854.1	423740	428957	-	4389	protein_coding	ABC transporter%2C putative	ABC_membrane
19889595	18.6089	101.438	BBA_06583	-2.43939	9.11404e-06	0.000146832	NW_007930854.1	501393	501685	-	243	protein_coding	hypothetical protein	-
19889597	272.459	1706.29	BBA_06585	-2.64624	2.64418e-09	1.27948e-07	NW_007930854.1	506011	507013	+	831	protein_coding	hypothetical protein	-
19889621	3395.26	541.95	BBA_06609	2.64699	1.75865e-09	8.99716e-08	NW_007930854.1	567711	569468	+	1758	protein_coding	myosin-cross-reactive antigen	-
19889639	483.637	100.524	BBA_06627	2.26484	5.9017e-07	1.34509e-05	NW_007930854.1	612779	613781	-	948	protein_coding	dihydrodipicolinate synthase	-
19889647	1.38778e-17	12.7876	BBA_06635	-6.69731	0.00085757	0.00661967	NW_007930855.1	7189	8618	+	894	protein_coding	hypothetical protein	-
19889658	703.567	2224.48	BBA_06646	-1.66056	9.51299e-05	0.00105898	NW_007930855.1	33754	35302	-	1218	protein_coding	WD domain-containing protein	-
19889660	587.584	168.155	BBA_06648	1.80416	4.17781e-05	0.000533627	NW_007930855.1	39546	40138	+	498	protein_coding	molybdopterin synthase large subunit	-
19889672	93.0134	297.018	BBA_06660	-1.67387	0.000215862	0.00211422	NW_007930855.1	70377	71380	-	834	protein_coding	hypothetical protein	-
19889692	656.517	183.692	BBA_06680	1.83677	2.7638e-05	0.000379204	NW_007930855.1	124300	125821	-	1467	protein_coding	phosphotransferase enzyme family protein	APH
19889694	152.099	2205.29	BBA_06682	-3.85687	2.75754e-16	7.36722e-14	NW_007930855.1	137739	138932	+	1194	protein_coding	hypothetical protein	-
19889703	2098.65	411.259	BBA_06691	2.35096	7.3849e-08	2.35192e-06	NW_007930855.1	168889	169667	-	720	protein_coding	syntaxin 6	-
19889712	2907.25	644.309	BBA_06700	2.17359	4.90843e-07	1.16791e-05	NW_007930855.1	192140	194307	-	1848	protein_coding	alkaline serine protease AorO	-
19889722	214.468	1677.96	BBA_06710	-2.9672	5.09381e-11	3.95099e-09	NW_007930855.1	225772	227483	-	1650	protein_coding	UV-endonuclease UvdE	UvdE
19889726	30.645	5.47611	BBA_06714	2.45556	0.000883969	0.00677992	NW_007930855.1	234343	234882	-	540	protein_coding	hypothetical protein	-
19889727	241.822	745.755	BBA_06715	-1.62431	0.000179967	0.0018203	NW_007930855.1	235783	240583	+	4656	protein_coding	Pectin lyase fold/virulence factor	-
19889731	5412.93	1624.95	BBA_06719	1.73593	4.12954e-05	0.000528163	NW_007930855.1	252826	254659	+	1782	protein_coding	aspartyl-tRNA synthetase	tRNA-synt_2
19889744	1241.91	306.157	BBA_06732	2.01972	3.40823e-06	6.232e-05	NW_007930855.1	316483	318030	+	1548	protein_coding	MYB DNA-binding domain-containing protein	-
19889787	3662.24	244.011	BBA_06775	3.90698	5.92921e-17	1.62935e-14	NW_007930855.1	453074	456367	-	3015	protein_coding	TPR Domain containing protein	-
19889792	2002.36	503.565	BBA_06780	1.99116	3.76678e-06	6.82456e-05	NW_007930855.1	470050	471384	+	1089	protein_coding	aspartate-semialdehyde dehydrogenase	-
19889798	1664.26	507.221	BBA_06786	1.71392	6.10156e-05	0.000729911	NW_007930855.1	485778	486606	+	687	protein_coding	ankyrin repeat protein	-
19889799	6909.77	2442.91	BBA_06787	1.49998	0.000356729	0.00323376	NW_007930855.1	486791	491422	-	3261	protein_coding	Hsp70-like protein	Thaumatin
19889800	28730	6391.07	BBA_06788	2.1684	4.11741e-07	1.01282e-05	NW_007930855.1	495583	497404	+	1722	protein_coding	hexokinase-like protein	-
19889811	33.9275	120.631	BBA_06799	-1.82669	0.000283699	0.00266988	NW_007930855.1	529415	532051	+	2637	protein_coding	hypothetical protein	-
19889813	10.9497	46.6029	BBA_06801	-2.07832	0.000931128	0.00707952	NW_007930855.1	536530	537600	-	1071	protein_coding	amidohydrolase-like protein	Amidohydro_1
19889850	350.146	52.0864	BBA_06838	2.74581	9.62603e-09	3.85763e-07	NW_007930856.1	100388	101140	-	753	protein_coding	phospholipase/carboxylesterase	-
19889851	1764.92	633.342	BBA_06839	1.47834	0.000489208	0.0042275	NW_007930856.1	102544	103967	+	1338	protein_coding	cystathionine beta-lyase	Cys_Met_Meta_PP
19889859	2490.37	8950.05	BBA_06847	-1.84549	1.36588e-05	0.000206882	NW_007930856.1	128162	130715	+	2139	protein_coding	heat shock protein	HSP70
19889869	1469.5	552.917	BBA_06857	1.40996	0.000873821	0.00672891	NW_007930856.1	163835	165287	+	1368	protein_coding	Branched-chain alpha-ketoacid dehydrogenase kinase	HATPase_c
19889872	572.265	2749.08	BBA_06860	-2.26397	1.84597e-07	5.20662e-06	NW_007930856.1	182126	185564	-	3384	protein_coding	ribosome biogenesis protein Urb1	-
19889873	6.57296	53.9143	BBA_06861	-3.0142	1.16813e-05	0.000180628	NW_007930856.1	186811	188323	-	1266	protein_coding	inner membrane transport protein yfaV	MFS_1
19889875	212.279	991.601	BBA_06863	-2.22319	4.84565e-07	1.15934e-05	NW_007930856.1	192606	194068	+	1404	protein_coding	hypothetical protein	-
19889878	530.686	111.492	BBA_06866	2.24954	6.15597e-07	1.39972e-05	NW_007930856.1	199492	200515	+	906	protein_coding	inositol monophosphatase	-
19889880	825.022	2634.84	BBA_06868	-1.67508	8.18089e-05	0.000927875	NW_007930856.1	204339	205541	-	1203	protein_coding	La domain-containing protein	RRM_1
19889882	3966.42	1490.6	BBA_06870	1.41186	0.000775339	0.00608752	NW_007930856.1	210371	211227	+	621	protein_coding	Glycolipid transfer protein	-
19889884	2060.35	692.747	BBA_06872	1.5723	0.000209795	0.00206888	NW_007930856.1	217072	219717	+	2646	protein_coding	aspartyl-tRNA synthetase	tRNA-synt_2
19889888	14.2322	71.2788	BBA_06876	-2.3152	9.01297e-05	0.00100916	NW_007930856.1	234875	237240	-	2298	protein_coding	AGC kinase	Pkinase
19889907	2121.63	426.795	BBA_06895	2.31319	1.1078e-07	3.35057e-06	NW_007930856.1	308285	309021	-	462	protein_coding	mitochondrial fission 1 protein	-
19889908	1055.89	265.031	BBA_06896	1.99368	4.84296e-06	8.49993e-05	NW_007930856.1	309821	310519	+	615	protein_coding	putative kinetochore protein spc24	-
19889909	2765.01	474.319	BBA_06897	2.54301	6.90783e-09	2.97935e-07	NW_007930856.1	310828	311643	-	816	protein_coding	hypothetical protein	-
19889916	343.581	1011.71	BBA_06904	-1.55777	0.000286312	0.00269184	NW_007930856.1	335709	336689	+	981	protein_coding	hypothetical protein	-
19889920	617.127	3791.86	BBA_06908	-2.61905	2.50572e-09	1.24227e-07	NW_007930856.1	352170	355404	+	3123	protein_coding	WD domain-containing protein	-
19889936	189.301	1558.23	BBA_06924	-3.04039	2.22309e-11	1.85532e-09	NW_007930856.1	403444	407459	-	3909	protein_coding	mixed-linked glucanase	-
19889938	324.98	68.5371	BBA_06926	2.24314	1.35714e-06	2.76546e-05	NW_007930856.1	411233	411835	+	471	protein_coding	thioesterase superfamily protein	4HBT
19889941	3207.06	353.681	BBA_06929	3.18024	1.78894e-12	2.0007e-10	NW_007930856.1	422274	422916	+	594	protein_coding	hypothetical protein	-
19889945	356.711	2537.05	BBA_06933	-2.82992	2.08859e-10	1.39501e-08	NW_007930856.1	430756	433497	+	2688	protein_coding	DEAD/DEAH box helicase	DEAD
19889968	1089.81	3199.64	BBA_06956	-1.55373	0.000234396	0.00227261	NW_007930857.1	5972	6855	-	771	protein_coding	pre-rRNA-processing protein PNO1	-
19889982	767.03	5061.31	BBA_06970	-2.72197	6.35202e-10	3.64904e-08	NW_007930857.1	53349	56523	+	2955	protein_coding	ribosome biogenesis protein MAK21	CBF
19890010	3404.01	1218.25	BBA_06998	1.48231	0.000432092	0.00380922	NW_007930857.1	160471	163476	-	1503	protein_coding	ATROPHIN-1 protein	-
19890014	49.2461	154.446	BBA_07002	-1.64684	0.000695094	0.00557117	NW_007930857.1	178972	182733	-	3762	protein_coding	chromo domain-containing protein	Chromo
19890027	800.95	220.249	BBA_07015	1.86193	2.01526e-05	0.000288434	NW_007930857.1	217357	218939	-	1506	protein_coding	4-aminobutyrate transaminase GatA	Aminotran_3
19890029	889.578	4604.34	BBA_07017	-2.37165	4.65843e-08	1.59415e-06	NW_007930857.1	225190	227013	+	1824	protein_coding	Sas10 domain-containing protein	-
19890034	507.709	4261.62	BBA_07022	-3.06904	7.11965e-12	6.84768e-10	NW_007930857.1	238315	239716	-	1335	protein_coding	A49-like RNA polymerase I associated factor	-
19890068	1178.44	3572.52	BBA_07056	-1.59997	0.000153293	0.00158705	NW_007930857.1	370032	371546	+	1515	protein_coding	WD domain-containing protein	-
19890071	891.767	257.719	BBA_07059	1.79032	3.63052e-05	0.000472049	NW_007930857.1	382928	384740	+	1701	protein_coding	hypothetical protein	-
19890076	1505.6	8309.39	BBA_07064	-2.46431	1.35662e-08	5.24016e-07	NW_007930857.1	398025	403465	+	5391	protein_coding	S1 RNA binding domain-containing protein	S1
19890082	70.0355	260.461	BBA_07070	-1.89324	5.1173e-05	0.000634254	NW_007930857.1	414617	416244	-	1395	protein_coding	C6 zinc finger domain-containing protein	-
19890090	2721.24	887.413	BBA_07078	1.61643	0.000136663	0.00142562	NW_007930857.1	438192	440271	-	1842	protein_coding	leukotriene A-4 hydrolase/aminopeptidase	-
19890104	17.5148	78.5902	BBA_07092	-2.15862	0.000135269	0.00141723	NW_007930857.1	489336	492509	+	2007	protein_coding	UDP-galactopyranose mutase	Amino_oxidase
19890106	4955.56	640.654	BBA_07094	2.95117	3.15323e-11	2.57015e-09	NW_007930857.1	497634	498673	+	948	protein_coding	mitochondrial phosphate carrier protein	Mito_carr
19890111	1506.7	520.93	BBA_07099	1.53198	0.000313983	0.00290825	NW_007930857.1	512018	513947	-	1740	protein_coding	C6 zinc finger domain-containing protein	Zn_clus
19890112	540.534	1656.02	BBA_07100	-1.61507	0.000151681	0.00157206	NW_007930857.1	516939	518728	-	1731	protein_coding	ELP3 family histone acetyltransferase	Radical_SAM
19890120	47.0577	10.9597	BBA_07108	2.08854	0.000931128	0.00707952	NW_007930858.1	15557	16891	-	1335	protein_coding	hypothetical protein	-
19890137	1214.55	268.687	BBA_07125	2.17586	6.51359e-07	1.45762e-05	NW_007930858.1	75125	76189	-	987	protein_coding	enoyl-CoA hydratase/isomerase	ECH
19890147	450.811	151.704	BBA_07135	1.57038	0.000355808	0.00322845	NW_007930858.1	104035	106331	-	2100	protein_coding	fungal specific transcription factor	Fungal_trans
19890174	287.778	1337.06	BBA_07162	-2.2156	4.16705e-07	1.02242e-05	NW_007930858.1	181057	182060	+	948	protein_coding	rRNA processing protein	-
19890187	2547.26	920.315	BBA_07175	1.46861	0.000498044	0.00428844	NW_007930858.1	213278	215244	+	1320	protein_coding	FAD dependent oxidoreductase domain containing protein	FAD_binding_3
19890203	1035.1	4217.75	BBA_07191	-2.02658	2.20489e-06	4.23287e-05	NW_007930858.1	264004	265248	-	1047	protein_coding	methyltransferase domain-containing protein	Methyltransf_12
19890212	277.93	816.127	BBA_07200	-1.5537	0.000311882	0.00289545	NW_007930858.1	286416	286970	+	384	protein_coding	hypothetical protein	-
19890214	159.759	753.066	BBA_07202	-2.23608	5.07773e-07	1.197e-05	NW_007930858.1	288574	289306	+	663	protein_coding	nucleolar protein 12	-
19890223	399.385	1956.7	BBA_07211	-2.29225	1.52255e-07	4.39757e-06	NW_007930858.1	314210	314428	-	219	protein_coding	hypothetical protein	-
19890225	346.864	3525.91	BBA_07213	-3.34512	1.95424e-13	2.57477e-11	NW_007930858.1	316948	319551	-	2490	protein_coding	AdoMet-dependent rRNA methyltransferase spb1	-
19890230	1077.78	4463.6	BBA_07218	-2.05003	1.70192e-06	3.3612e-05	NW_007930858.1	330314	332826	-	1299	protein_coding	Ebp2p-like protein	-
19890231	322.792	1116.81	BBA_07219	-1.79036	3.40632e-05	0.000449449	NW_007930858.1	333664	334609	+	891	protein_coding	hypothetical protein	-
19890232	76.6006	465.18	BBA_07220	-2.60057	2.25369e-08	8.27851e-07	NW_007930858.1	334931	340305	+	5253	protein_coding	TFIIIC transcription initiation factor complex subunits Tfc3%2C putative	B-block_TFIIIC
19890235	27.3624	197.4	BBA_07223	-2.84568	3.23747e-08	1.149e-06	NW_007930858.1	343529	344178	+	186	protein_coding	hypothetical protein	-
19890236	4242.15	12656.9	BBA_07224	-1.57703	0.00017695	0.00179337	NW_007930858.1	344342	345560	-	1002	protein_coding	fibrillarin-like protein	-
19890244	747.335	264.117	BBA_07232	1.50008	0.000507743	0.00434859	NW_007930858.1	390881	393183	-	1905	protein_coding	Glycosyl transferase%2C family 8	Glyco_transf_8
19890248	769.218	248.58	BBA_07236	1.62914	0.00016502	0.00169207	NW_007930858.1	401539	402527	-	897	protein_coding	hydrolase-like protein	-
19890283	2262.78	7951.13	BBA_07271	-1.81302	1.90383e-05	0.000274941	NW_007930858.1	502444	504549	+	1896	protein_coding	NOL1/NOP2/sun family protein	-
19890294	146.628	30.1522	BBA_07282	2.27668	7.19518e-06	0.000119316	NW_007930859.1	18321	19900	+	1404	protein_coding	pristinamycin IIA synthase subunit A	-
19890298	27.3624	117.889	BBA_07286	-2.10264	5.85774e-05	0.000707786	NW_007930859.1	30273	32446	+	2010	protein_coding	Phosphoesterase-like protein	Phosphoesterase
19890308	344.675	71.2788	BBA_07296	2.27152	9.70963e-07	2.08101e-05	NW_007930859.1	57426	58652	-	1227	protein_coding	peptidase family S58	-
19890316	833.775	95.0409	BBA_07304	3.13124	1.43995e-11	1.28235e-09	NW_007930859.1	80442	82681	-	1758	protein_coding	malate dehydrogenase%2C putative	Malic_M
19890318	714.509	2643.98	BBA_07306	-1.88752	1.0347e-05	0.000162345	NW_007930859.1	88184	89752	+	1569	protein_coding	hypothetical protein	-
19890326	30.645	132.512	BBA_07314	-2.10835	3.54645e-05	0.000463448	NW_007930859.1	108261	110781	+	2388	protein_coding	extracellular dipeptidyl-peptidase Dpp4	-
19890338	23502	3980.13	BBA_07326	2.56185	3.79743e-09	1.78164e-07	NW_007930859.1	140732	142107	-	1251	protein_coding	phosphoglycerate kinase	-
19890339	870.977	166.327	BBA_07327	2.38766	8.6183e-08	2.68255e-06	NW_007930859.1	142877	144420	-	1473	protein_coding	putative MEI5 protein	-
19890342	3777.13	1144.23	BBA_07330	1.7228	4.81846e-05	0.000604224	NW_007930859.1	149329	150362	-	765	protein_coding	vacuolar membrane protein	Mpv17_PMP22
19890370	52.5286	11.8737	BBA_07358	2.13261	0.000604137	0.00497057	NW_007930859.1	232624	233265	-	642	protein_coding	hypothetical protein	-
19890379	1025.26	2926.38	BBA_07367	-1.51303	0.000337878	0.00308029	NW_007930859.1	258866	261517	-	1872	protein_coding	hypothetical protein	-
19890391	252.764	14318.4	BBA_07379	-5.82329	2.68117e-30	5.1575e-27	NW_007930859.1	306908	311796	+	4689	protein_coding	transferase family protein	AMP-binding
19890392	7442.64	25662.1	BBA_07380	-1.78574	2.40804e-05	0.000336635	NW_007930859.1	312566	314317	+	1752	protein_coding	siderophore iron transporter mirB	MFS_1
19890394	122.556	39.2915	BBA_07382	1.6377	0.000933781	0.00709408	NW_007930859.1	317143	317795	-	570	protein_coding	hypothetical protein AN7484	-
19890396	186.019	1019.93	BBA_07384	-2.45423	3.86215e-08	1.35077e-06	NW_007930859.1	320989	323157	+	2169	protein_coding	Brf1-like TBP-binding domain-containing protein	-
19890398	79.8832	394.808	BBA_07386	-2.30356	5.64986e-07	1.30626e-05	NW_007930859.1	328135	328514	+	267	protein_coding	hypothetical protein	-
19890404	430.022	2404.53	BBA_07392	-2.48296	1.56232e-08	5.9159e-07	NW_007930859.1	339420	340793	-	1326	protein_coding	ribosome biogenesis protein SSF1	-
19890405	172.889	1081.17	BBA_07393	-2.64387	4.27334e-09	1.97601e-07	NW_007930859.1	341109	342592	+	1419	protein_coding	DEAD/DEAH box helicase	DEAD
19890410	590.866	150.79	BBA_07398	1.96931	8.53297e-06	0.000138342	NW_007930859.1	356150	356734	+	585	protein_coding	HIT domain-containing protein	HIT
19890415	4036.45	1502.48	BBA_07403	1.42565	0.000690461	0.00554791	NW_007930859.1	364445	365386	+	942	protein_coding	hypothetical protein	-
19890441	256.047	16.4433	BBA_07429	3.94997	3.26967e-13	4.17377e-11	NW_007930860.1	16757	18026	-	1200	protein_coding	carboxy-cis%2Ccis-muconate cyclase	-
19890449	109.426	355.509	BBA_07437	-1.69893	0.000161867	0.00166507	NW_007930860.1	43394	43945	-	552	protein_coding	beta-1%2C4-glucosidase	-
19890455	3534.22	1196.32	BBA_07443	1.56268	0.000213178	0.00209433	NW_007930860.1	59351	60011	+	606	protein_coding	SelR domain-containing protein	-
19890459	1121.54	5514.61	BBA_07447	-2.29766	1.03192e-07	3.14234e-06	NW_007930860.1	68282	69483	-	1086	protein_coding	short chain dehydrogenase	adh_short
19890463	8.76131	59.3978	BBA_07451	-2.74531	1.72465e-05	0.000252475	NW_007930860.1	81371	82882	+	1080	protein_coding	Putative Zn(II)2Cys6 transcription factor	Zn_clus
19890476	27.3624	143.479	BBA_07464	-2.38576	4.1305e-06	7.39797e-05	NW_007930860.1	113184	114538	+	1083	protein_coding	hypothetical protein	-
19890497	1075.59	6374.61	BBA_07485	-2.56708	3.94904e-09	1.84378e-07	NW_007930860.1	187407	191276	-	3816	protein_coding	pre-rRNA processing protein Rrp12	NUC173
19890511	15.3264	1.38778e-17	BBA_07499	6.95472	0.000315208	0.00291227	NW_007930860.1	229173	229475	-	303	protein_coding	hypothetical protein	-
19890512	354.523	97.7827	BBA_07500	1.85676	3.78431e-05	0.000491021	NW_007930860.1	230712	231662	+	951	protein_coding	D-isomer specific 2-hydroxyacid dehydrogenase	2-Hacid_dh_C
19890514	211.185	59.3978	BBA_07502	1.82763	9.67069e-05	0.00107148	NW_007930860.1	233822	235077	-	1020	protein_coding	WW domain-containing protein	WW
19890535	1.10221	31.9801	BBA_07523	-4.71972	2.58666e-06	4.87814e-05	NW_007930860.1	288850	290279	+	1353	protein_coding	hypothetical protein	-
19890536	252.764	1256.64	BBA_07524	-2.31319	1.49936e-07	4.36995e-06	NW_007930860.1	290806	293090	+	2163	protein_coding	SDA1 protein%2C required for normal organization of the actin cytoskeleton	-
19890546	4141.49	12004.4	BBA_07534	-1.53532	0.000257564	0.00244788	NW_007930860.1	327977	329486	+	1329	protein_coding	hypothetical protein	-
19890565	1337.1	469.75	BBA_07553	1.50886	0.000391273	0.0035026	NW_007930860.1	415216	416985	-	1590	protein_coding	glutamate decarboxylase	-
19890572	30841.7	9898.71	BBA_07560	1.63956	9.79806e-05	0.00107824	NW_007930861.1	14774	15382	-	516	protein_coding	hypothetical protein	-
19890579	30.645	3.64821	BBA_07567	3.0246	0.000111734	0.00120074	NW_007930861.1	31999	33462	+	1365	protein_coding	nonspecific lipid-transfer protein	Thiolase_N
19890598	1432.29	6703.63	BBA_07586	-2.22653	2.29253e-07	6.24634e-06	NW_007930861.1	97346	101087	-	3690	protein_coding	RNA polymerase Rpb2	RNA_pol_Rpb2_6
19890619	265.894	72.1928	BBA_07607	1.87893	4.93545e-05	0.000615683	NW_007930861.1	170794	172910	-	1725	protein_coding	major facilitator superfamily transporter	MFS_1
19890620	7775.27	1164.33	BBA_07608	2.73925	4.26296e-10	2.64524e-08	NW_007930861.1	176573	179275	+	2703	protein_coding	serine-threonine rich protein	-
19890628	797.667	3928.95	BBA_07616	-2.30012	1.1027e-07	3.34565e-06	NW_007930861.1	203819	205038	+	1161	protein_coding	electron transfer flavoprotein alpha-subunit	-
19890629	1481.53	464.266	BBA_07617	1.67377	9.09962e-05	0.00101768	NW_007930861.1	205553	206548	-	996	protein_coding	palmitoyl protein thioesterase	-
19890631	2896.31	7894.47	BBA_07619	-1.44659	0.000563326	0.00472369	NW_007930861.1	213131	215005	-	1875	protein_coding	siderophore iron transporter 1	MFS_1
19890635	768.124	169.069	BBA_07623	2.18282	8.7795e-07	1.89756e-05	NW_007930861.1	223950	226105	-	2022	protein_coding	trehalase-like protein	-
19890639	1929.05	527.327	BBA_07627	1.87085	1.30422e-05	0.000198494	NW_007930861.1	233768	234670	-	798	protein_coding	oxidoreductase%2C short chain dehydrogenase/reductase family	adh_short
19890641	1028.54	2705.21	BBA_07629	-1.39505	0.00092035	0.00701977	NW_007930861.1	242204	245013	-	2574	protein_coding	SNF2 family DNA-dependent ATPase	SNF2_N
19890642	27.3624	150.79	BBA_07630	-2.4574	2.09939e-06	4.0546e-05	NW_007930861.1	246036	246767	+	663	protein_coding	Rieske domain-containing protein	-
19890655	355.617	1053.75	BBA_07643	-1.56684	0.000261372	0.00247673	NW_007930861.1	277936	282117	-	4182	protein_coding	DNA-dependent RNA polymerase	-
19890665	489.107	1841.55	BBA_07653	-1.91246	8.93185e-06	0.000144381	NW_007930861.1	309026	312589	+	3564	protein_coding	helicase associated domain-containing protein	HA2
19890666	1550.46	279.654	BBA_07654	2.47042	2.11541e-08	7.88605e-07	NW_007930861.1	313699	314296	+	486	protein_coding	stress response RCI peptide%2C putative	-
19890667	242.916	45.6889	BBA_07655	2.40708	5.28459e-07	1.23667e-05	NW_007930861.1	314705	316256	-	1383	protein_coding	argonaute siRNA chaperone complex subunit Arb1	-
19890671	42094.3	8223.48	BBA_07659	2.35578	4.64383e-08	1.59415e-06	NW_007930861.1	324792	326152	+	1260	protein_coding	sulphydryl oxidase	Pyr_redox_2
19890672	498.955	3147.55	BBA_07660	-2.65697	1.69726e-09	8.72954e-08	NW_007930861.1	329665	334245	+	4581	protein_coding	ABC transporter	ABC2_membrane
19890676	2042.85	191.917	BBA_07664	3.41112	1.11548e-13	1.67636e-11	NW_007930861.1	348535	349891	-	1290	protein_coding	stearoyl-CoA desaturase	-
19890710	43.7751	181.864	BBA_07698	-2.05188	2.47449e-05	0.000343429	NW_007930862.1	65781	67040	-	1200	protein_coding	glycosyltransferase family 25	-
19890722	9.85548	60.3117	BBA_07710	-2.59961	2.96899e-05	0.000402194	NW_007930862.1	110242	111237	-	996	protein_coding	hypothetical protein	-
19890731	1310.84	455.127	BBA_07719	1.52586	0.000348186	0.00316527	NW_007930862.1	136828	138186	+	1116	protein_coding	autophagy-related protein 3	-
19890733	2853.64	721.079	BBA_07721	1.98437	3.76777e-06	6.82456e-05	NW_007930862.1	147764	148868	+	1056	protein_coding	phosphotransferase enzyme family protein	APH
19890760	544.911	1449.48	BBA_07748	-1.41126	0.000878461	0.00675383	NW_007930862.1	249753	254513	-	4365	protein_coding	ABC transporter	ABC_tran
19890776	723.263	250.408	BBA_07764	1.52971	0.000396917	0.00354133	NW_007930862.1	301821	302922	+	1038	protein_coding	thioesterase family protein	-
19890792	26.2682	162.671	BBA_07780	-2.62534	4.49545e-07	1.08558e-05	NW_007930863.1	19340	21753	-	2286	protein_coding	alpha-N-acetylglucosaminidase	-
19890807	289.966	808.816	BBA_07795	-1.47958	0.000583249	0.00484347	NW_007930863.1	68217	70116	+	1803	protein_coding	nucleotide exsicion repair protein RAD7	-
19890808	119.274	13.7015	BBA_07796	3.10946	2.5039e-08	9.08774e-07	NW_007930863.1	71191	72268	-	1017	protein_coding	lipase-like protein	Lipase_3
19890818	1.10221	81.332	BBA_07806	-6.06277	3.78133e-11	3.01118e-09	NW_007930863.1	92482	94813	-	2217	protein_coding	glutamate carboxypeptidase	TFR_dimer
19890819	1.10221	48.4307	BBA_07807	-5.31645	1.24346e-08	4.88147e-07	NW_007930863.1	95445	96416	+	972	protein_coding	taurine catabolism dioxygenase TauD	-
19890827	14.2322	63.9674	BBA_07815	-2.15937	0.000336548	0.00307108	NW_007930863.1	121606	123464	+	1602	protein_coding	Cytochrome P450 CYP504B10	p450
19890832	1061.36	264.117	BBA_07820	2.00611	4.20968e-06	7.49791e-05	NW_007930863.1	137874	138563	+	690	protein_coding	hypothetical protein	-
19890856	537.252	197.4	BBA_07844	1.44382	0.000895537	0.00685771	NW_007930863.1	226470	227147	+	678	protein_coding	O-methyltransferase%2C family 3	-
19890858	645.576	2570.86	BBA_07846	-1.99341	3.51305e-06	6.41149e-05	NW_007930863.1	231645	235130	+	3486	protein_coding	hsp90-like protein	Response_reg
19890863	507.709	174.552	BBA_07851	1.53958	0.000430439	0.00379813	NW_007930863.1	246143	249686	-	3384	protein_coding	hypothetical protein	-
19890876	191.49	723.821	BBA_07864	-1.91775	1.30431e-05	0.000198494	NW_007930863.1	291064	291554	-	369	protein_coding	transcription factor S-II	-
19890878	665.271	229.388	BBA_07866	1.53558	0.000391484	0.0035026	NW_007930863.1	300418	302215	+	1740	protein_coding	calcium/proton exchanger	Na_Ca_ex
19890880	86.4483	18.2712	BBA_07868	2.23384	4.92717e-05	0.000615449	NW_007930863.1	304797	305419	+	567	protein_coding	hypothetical protein	-
19890886	6501.64	1418.4	BBA_07874	2.19643	3.20535e-07	8.26516e-06	NW_007930863.1	318048	323014	-	3984	protein_coding	endoplasmic Reticulum Oxidoreductin 1	-
19890897	203.526	35.6358	BBA_07885	2.50932	3.39948e-07	8.67272e-06	NW_007930864.1	27099	27527	-	429	protein_coding	hypothetical protein	-
19890904	687.155	229.388	BBA_07892	1.58226	0.000260883	0.00247453	NW_007930864.1	57392	59129	-	1215	protein_coding	cell cycle inhibitor Nif1	-
19890913	827.21	221.162	BBA_07901	1.90249	1.33342e-05	0.000202605	NW_007930864.1	82977	84212	-	1122	protein_coding	memo-like protein	-
19890914	321.698	79.5042	BBA_07902	2.01474	1.10694e-05	0.000171944	NW_007930864.1	86056	87168	+	1113	protein_coding	sterol desaturase	-
19890917	9669.3	2839.56	BBA_07905	1.7677	2.94312e-05	0.000399815	NW_007930864.1	94126	94977	-	693	protein_coding	26S proteasome non-ATPase regulatory subunit 9	-
19890920	151.005	39.2915	BBA_07908	1.93859	8.26405e-05	0.000934003	NW_007930864.1	99314	101627	+	2064	protein_coding	dipeptidyl peptidase	-
19890923	460.659	2166.91	BBA_07911	-2.23359	2.76916e-07	7.35741e-06	NW_007930864.1	106304	107521	+	1218	protein_coding	18S rRNA biogenesis protein RCL1	-
19890926	228.692	1074.77	BBA_07914	-2.23199	4.05422e-07	1.00499e-05	NW_007930864.1	111505	115009	-	2658	protein_coding	G-patch domain-containing protein	-
19890934	54.717	12.7876	BBA_07922	2.08552	0.000411285	0.00365597	NW_007930864.1	147205	149008	+	1683	protein_coding	amidase protein	Amidase
19890944	1200.33	5117.97	BBA_07932	-2.09204	1.0612e-06	2.26814e-05	NW_007930864.1	177288	180628	+	3195	protein_coding	N-acetyltransferase	-
19890953	528.498	2032.56	BBA_07941	-1.9431	6.29921e-06	0.000106853	NW_007930864.1	201313	202675	-	1308	protein_coding	WD repeat domain-containing protein jip5	-
19890956	865.506	287.879	BBA_07944	1.58762	0.000224017	0.00219004	NW_007930864.1	207148	208392	-	1182	protein_coding	PAF acetylhydrolase	-
19890981	1082.15	56.656	BBA_07969	4.25234	5.9184e-18	2.27693e-15	NW_007930864.1	303287	304126	-	753	protein_coding	cutinase precursor	-
19890988	49651.8	6127.86	BBA_07976	3.01836	9.35384e-12	8.73449e-10	NW_007930864.1	331559	333389	-	1473	protein_coding	hexokinase-like protein	-
19891000	19.7031	106.008	BBA_07988	-2.42095	7.84213e-06	0.000128734	NW_007930865.1	33542	34315	+	774	protein_coding	hypothetical protein	-
19891004	602.902	146.221	BBA_07992	2.04276	4.35701e-06	7.71744e-05	NW_007930865.1	45989	47459	-	1422	protein_coding	DUF895 domain membrane protein	MFS_1
19891007	205.714	17.3572	BBA_07995	3.55693	4.15899e-11	3.27879e-09	NW_007930865.1	52028	52710	-	507	protein_coding	hypothetical protein	-
19891012	518.65	149.876	BBA_08000	1.79005	4.88729e-05	0.00061126	NW_007930865.1	67229	68071	-	843	protein_coding	enoyl-CoA hydratase/isomerase	ECH
19891033	4873.5	1767.52	BBA_08021	1.46316	0.000497771	0.00428844	NW_007930865.1	123866	124294	+	306	protein_coding	hypothetical protein	-
19891051	4386.59	849.942	BBA_08039	2.36748	4.83167e-08	1.6363e-06	NW_007930865.1	165693	166151	+	345	protein_coding	shwachman-Bodian-Diamond syndrome protein	SBDS
19891067	5294.76	1970.41	BBA_08055	1.426	0.000678836	0.00547279	NW_007930865.1	212878	214784	-	1761	protein_coding	protoporphyrinogen oxidase	Amino_oxidase
19891081	41.5868	176.38	BBA_08069	-2.08153	2.13279e-05	0.000302108	NW_007930865.1	246233	247396	-	1164	protein_coding	glycosyl transferase	Gly_transf_sug
19891107	24498.8	9106.33	BBA_08095	1.42775	0.000645505	0.00525267	NW_007930866.1	32315	33211	-	486	protein_coding	cytochrome c oxidase polypeptide V	COX4
19891119	3887.64	12097.6	BBA_08107	-1.63773	0.000101494	0.00110802	NW_007930866.1	72920	77088	-	4098	protein_coding	MIF4G domain-containing protein	-
19891127	413.609	148.962	BBA_08115	1.47245	0.000853931	0.00661967	NW_007930866.1	104392	105337	+	837	protein_coding	S-adenosylmethionine-dependent methyltransferase	-
19891139	26.2682	93.213	BBA_08127	-1.82286	0.000601856	0.00496028	NW_007930866.1	134773	135477	-	633	protein_coding	hypothetical protein	-
19891141	8.76131	52.0864	BBA_08129	-2.55625	7.32564e-05	0.000851971	NW_007930866.1	137967	140633	-	2265	protein_coding	tousled-like kinase	Pkinase
19891151	1595.33	392.066	BBA_08139	2.0243	2.92155e-06	5.41416e-05	NW_007930866.1	166371	167189	+	819	protein_coding	dephospho-CoA kinase	-
19891180	55.8112	7.30399	BBA_08168	2.91099	9.35096e-06	0.000149646	NW_007930866.1	279408	281304	-	1674	protein_coding	amidase-like protein	Amidase
19891189	60.1879	226.646	BBA_08177	-1.91094	5.47985e-05	0.00067055	NW_007930867.1	17046	18848	-	1803	protein_coding	cation transporter	-
19891190	869.883	6059.31	BBA_08178	-2.8001	2.23361e-10	1.48157e-08	NW_007930867.1	19615	23721	-	4107	protein_coding	hydantoinase B/oxoprolinase	Hydantoinase_B
19891191	101402	3896.05	BBA_08179	4.70189	8.69942e-23	9.29678e-20	NW_007930867.1	24759	32012	-	6636	protein_coding	polyketide synthase	ketoacyl-synt
19891194	50868.6	886.499	BBA_08182	5.8423	8.24835e-31	1.98332e-27	NW_007930867.1	39149	40901	-	1284	protein_coding	FAD binding domain-containing protein	FAD_binding_3
19891195	24764.6	1718.17	BBA_08183	3.84923	5.79334e-17	1.62935e-14	NW_007930867.1	41885	44041	+	1773	protein_coding	laccase 2	-
19891196	105194	945.904	BBA_08184	6.79694	5.99529e-38	5.76627e-34	NW_007930867.1	44430	45147	-	657	protein_coding	glutathione-s-transferase	GST_C
19891197	92207.9	1304.16	BBA_08185	6.14355	3.88212e-33	1.24461e-29	NW_007930867.1	45712	46768	+	918	protein_coding	hypothetical protein	-
19891198	356.711	38.3775	BBA_08186	3.21195	6.93753e-11	5.2129e-09	NW_007930867.1	48196	48764	+	510	protein_coding	integral membrane protein	-
19891199	1230.96	212.023	BBA_08187	2.53673	1.12029e-08	4.41595e-07	NW_007930867.1	50978	54012	+	1626	protein_coding	cell surface protein%2C putative	-
19891204	1024.16	3686.76	BBA_08192	-1.8478	1.43091e-05	0.000213704	NW_007930867.1	73767	75386	-	1620	protein_coding	WD domain-containing protein	-
19891209	912.556	247.666	BBA_08197	1.88093	1.52011e-05	0.000225276	NW_007930867.1	85433	86729	-	972	protein_coding	2-nitropropane dioxygenase	NPD
19891210	2386.42	603.183	BBA_08198	1.98394	3.92335e-06	7.06644e-05	NW_007930867.1	87167	88396	-	1041	protein_coding	voltage-gated potassium channel beta-1 subunit	Aldo_ket_red
19891224	5176.59	1874.45	BBA_08212	1.46546	0.000486581	0.00421237	NW_007930867.1	127746	128677	+	837	protein_coding	hypothetical protein	-
19891230	206.808	814.299	BBA_08218	-1.97668	6.60548e-06	0.000111264	NW_007930867.1	141718	142455	-	681	protein_coding	Acyl-CoA N-acyltransferase	-
19891231	2523.19	137.995	BBA_08219	4.19125	1.57418e-18	7.57021e-16	NW_007930867.1	144519	152525	-	7569	protein_coding	polyketide synthase%2C putative	ketoacyl-synt
19891232	1389.62	82.2459	BBA_08220	4.07641	3.05515e-17	9.79482e-15	NW_007930867.1	154066	155550	+	1485	protein_coding	trichothecene 3-O-acetyltransferase	-
19891233	1600.8	88.6434	BBA_08221	4.1726	5.38313e-18	2.15729e-15	NW_007930867.1	155886	158183	-	1572	protein_coding	4-coumarate-CoA ligase	AMP-binding
19891234	977.113	74.9345	BBA_08222	3.70246	8.4238e-15	1.50037e-12	NW_007930867.1	158763	173968	+	14574	protein_coding	nonribosomal peptide synthase%2C putative	AMP-binding
19891237	7598.01	693.661	BBA_08225	3.45307	2.74518e-14	4.47511e-12	NW_007930867.1	182456	185856	+	1239	protein_coding	SET domain protein	Pre-SET
19891238	3701.63	285.137	BBA_08226	3.69781	1.17499e-15	2.51134e-13	NW_007930867.1	186232	188396	-	1617	protein_coding	hypothetical protein	BTB
19891249	1860.12	635.17	BBA_08237	1.54997	0.000261894	0.00247923	NW_007930867.1	222142	223086	+	852	protein_coding	PPPDE peptidase family	-
19891298	1108.41	5395.8	BBA_08286	-2.28322	1.2234e-07	3.66143e-06	NW_007930868.1	107352	109832	-	2307	protein_coding	helicase associated domain-containing protein	DUF1605
19891300	4605.42	921.228	BBA_08288	2.32153	7.8774e-08	2.46791e-06	NW_007930868.1	114259	115647	+	1155	protein_coding	alanine-glyoxylate aminotransferase	Aminotran_5
19891303	201.337	688.178	BBA_08291	-1.77261	5.16178e-05	0.000638123	NW_007930868.1	123942	124907	-	906	protein_coding	RTA1 domain protein%2C putative	RTA1
19891304	393.914	2224.48	BBA_08292	-2.49718	1.37633e-08	5.29501e-07	NW_007930868.1	127047	129024	-	1923	protein_coding	DEAD/DEAH box helicase	DEAD
19891306	372.03	1399.21	BBA_08294	-1.91081	9.98219e-06	0.00015843	NW_007930868.1	136084	136855	+	576	protein_coding	hypothetical protein	-
19891310	3105.3	709.198	BBA_08298	2.13026	7.76146e-07	1.70433e-05	NW_007930868.1	149161	149841	+	681	protein_coding	maleylacetoacetate isomerase	GST_C
19891313	49.2461	5.47611	BBA_08301	3.13785	5.25939e-06	9.09799e-05	NW_007930868.1	154062	154927	-	771	protein_coding	hypothetical protein	-
19891324	72.2239	348.198	BBA_08312	-2.26758	1.13464e-06	2.39845e-05	NW_007930868.1	200978	202071	-	1041	protein_coding	dual specificity phosphatase	DSPc
19891347	366.559	1241.1	BBA_08335	-1.7592	4.39301e-05	0.000556679	NW_007930869.1	7367	9898	-	1575	protein_coding	hypothetical protein	-
19891355	518.65	100.524	BBA_08343	2.36565	1.9244e-07	5.38048e-06	NW_007930869.1	31332	32232	+	651	protein_coding	hypothetical protein	-
19891356	1993.61	457.869	BBA_08344	2.12205	9.38215e-07	2.02326e-05	NW_007930869.1	32448	34344	-	1803	protein_coding	ATP-dependent molecular chaperone HSC82	GTP_CDC
19891360	846.905	136.167	BBA_08348	2.63562	5.62838e-09	2.47186e-07	NW_007930869.1	38819	39811	-	993	protein_coding	mitochondrial carrier protein	Mito_carr
19891366	76.6006	249.494	BBA_08354	-1.70214	0.00022589	0.00220346	NW_007930869.1	55980	57504	-	1476	protein_coding	hypothetical protein	-
19891367	470.506	1278.57	BBA_08355	-1.44204	0.000708051	0.00566088	NW_007930869.1	58889	60665	-	1581	protein_coding	FAD binding domain-containing protein	FAD_binding_4
19891368	158.664	493.512	BBA_08356	-1.63643	0.000204496	0.00202706	NW_007930869.1	61426	62871	+	1200	protein_coding	integral membrane protein (Pth11)	-
19891384	867.695	142.565	BBA_08372	2.60443	7.41501e-09	3.12232e-07	NW_007930869.1	104318	105414	-	1017	protein_coding	hypothetical protein	-
19891393	208.997	65.7953	BBA_08381	1.66534	0.000333039	0.00304484	NW_007930869.1	126902	127942	+	990	protein_coding	Ni2+-Co2+ transporter transition metal uptake transporter	-
19891399	333.734	53.0003	BBA_08387	2.65155	2.13905e-08	7.94338e-07	NW_007930869.1	140446	141966	+	1521	protein_coding	aromatic amino acid aminotransferase	Aminotran_1_2
19891414	3014.48	292.449	BBA_08402	3.36506	1.53507e-13	2.13976e-11	NW_007930869.1	175085	176761	-	1539	protein_coding	monooxygenase-like protein	-
19891415	1768.21	335.403	BBA_08403	2.39785	4.65455e-08	1.59415e-06	NW_007930869.1	177177	177943	+	654	protein_coding	hypothetical protein	-
19891436	76.6006	13.7015	BBA_08424	2.4714	1.47822e-05	0.000219745	NW_007930869.1	242607	248318	-	5712	protein_coding	nonribosomal peptide synthase%2C putative	AMP-binding
19891437	203.526	19.1851	BBA_08425	3.3981	1.86223e-10	1.25251e-08	NW_007930869.1	249117	250675	+	1476	protein_coding	Cytochrome P450 CYP5262A3	p450
19891438	94.1076	24.6687	BBA_08426	1.92573	0.000214712	0.0021051	NW_007930869.1	251602	252831	-	1230	protein_coding	aspartate aminotransferase%2C putative	Aminotran_1_2
19891446	9.85548	47.5168	BBA_08434	-2.25646	0.000415552	0.00368027	NW_007930869.1	271403	272281	-	879	protein_coding	lipase class 2	-
19891459	2.19634	89.5573	BBA_08447	-5.27718	4.86596e-11	3.80494e-09	NW_007930870.1	20828	21300	-	216	protein_coding	hypothetical protein	-
19891469	20.7973	77.6763	BBA_08457	-1.89545	0.000552409	0.00464835	NW_007930870.1	46626	51675	-	4830	protein_coding	NACHT and WD40 domain protein	NACHT
19891481	161.947	50.2586	BBA_08469	1.68534	0.000450157	0.00394677	NW_007930870.1	74786	76080	-	1230	protein_coding	amidohydrolase-like protein	M20_dimer
19891484	72.2239	7.30399	BBA_08472	3.28223	2.71504e-07	7.23358e-06	NW_007930870.1	80429	82419	-	1710	protein_coding	steroid monooxygenase (CpmA)%2C putative	FMO-like
19891492	4645.91	898.38	BBA_08480	2.37039	4.67406e-08	1.59415e-06	NW_007930870.1	104133	104825	-	693	protein_coding	hypothetical protein	-
19891502	6.57296	37.4636	BBA_08490	-2.49057	0.000519431	0.00440943	NW_007930870.1	129241	130291	+	987	protein_coding	hypothetical protein	-
19891505	4010.19	1511.62	BBA_08493	1.40749	0.000803422	0.00627727	NW_007930870.1	137782	138537	+	756	protein_coding	Acyl-CoA N-acyltransferase	Acetyltransf_1
19891509	285.59	99.6105	BBA_08497	1.51826	0.000738832	0.00585828	NW_007930870.1	146637	148538	-	1740	protein_coding	Glycoside hydrolase%2C family 20	Glyco_hydro_20
19891530	146.628	42.9472	BBA_08518	1.76826	0.000311467	0.00289438	NW_007930870.1	214530	216362	-	1833	protein_coding	D-3-phosphoglycerate dehydrogenase	2-Hacid_dh_C
19891549	1346.95	437.763	BBA_08537	1.62116	0.0001482	0.0015393	NW_007930871.1	28881	30674	+	1794	protein_coding	kelch domain-containing protein	-
19891557	1508.89	430.451	BBA_08545	1.80923	2.5351e-05	0.000351334	NW_007930871.1	54306	56611	+	2118	protein_coding	E1-like activating enzyme	-
19891558	10930.9	4152.86	BBA_08546	1.3962	0.000850478	0.00660201	NW_007930871.1	57774	58218	-	174	protein_coding	plasma membrane proteolipid 3	-
19891559	11275.6	511.79	BBA_08547	4.46115	6.66383e-21	5.34106e-18	NW_007930871.1	60977	61869	-	768	protein_coding	GPI-anchor biosynthesis protein PIG-F	-
19891560	83993.8	1099.44	BBA_08548	6.25527	5.91391e-34	2.844e-30	NW_007930871.1	62941	63248	+	246	protein_coding	hypothetical protein	-
19891563	540.534	36.5497	BBA_08551	3.88157	8.64808e-15	1.51231e-12	NW_007930871.1	73003	74229	-	1227	protein_coding	4-hydroxyphenylpyruvate dioxygenase	Glyoxalase
19891572	1111.7	322.608	BBA_08560	1.78447	3.52096e-05	0.000460742	NW_007930871.1	105002	106603	+	1602	protein_coding	F-box domain-containing protein	-
19891578	478.166	1294.11	BBA_08566	-1.43617	0.000743885	0.0058766	NW_007930871.1	123378	124020	+	552	protein_coding	U3 small nucleolar ribonucleoprotein IMP3	S4
19891592	291.06	76.7624	BBA_08580	1.92095	2.81033e-05	0.000383945	NW_007930871.1	161102	162540	-	1194	protein_coding	subtilisin-like serine protease	Peptidase_S8
19891594	641.199	177.294	BBA_08582	1.85382	2.4504e-05	0.000341564	NW_007930871.1	167979	170279	-	2142	protein_coding	adrenoleukodystrophy protein	ABC_tran
19891596	61.2821	252.236	BBA_08584	-2.03925	1.5323e-05	0.000226386	NW_007930871.1	172230	172575	+	258	protein_coding	diphthamide biosynthesis protein	-
19891600	2814.25	886.499	BBA_08588	1.6664	8.59558e-05	0.000969194	NW_007930871.1	182808	183470	-	573	protein_coding	clathrin adaptor complex small chain	-
19891614	5973.15	1282.23	BBA_08602	2.21972	2.47889e-07	6.64639e-06	NW_007930871.1	213988	214630	-	510	protein_coding	LysM domain-containing protein	-
19891615	128.027	40.2054	BBA_08603	1.66758	0.000696706	0.0055748	NW_007930871.1	215367	217172	-	1596	protein_coding	methionine transporter%2C putative	-
19891618	555.853	186.433	BBA_08606	1.57533	0.000309598	0.00288259	NW_007930871.1	222896	224412	+	1446	protein_coding	F-box protein	-
19891636	57.9995	8.21793	BBA_08624	2.79912	1.44109e-05	0.00021489	NW_007930872.1	64874	66555	+	1509	protein_coding	ATP synthase F0	-
19891638	332.639	86.8156	BBA_08626	1.93625	2.02293e-05	0.000289102	NW_007930872.1	71950	73353	+	1404	protein_coding	hypothetical protein	-
19891644	549.288	90.4713	BBA_08632	2.60024	1.51976e-08	5.77749e-07	NW_007930872.1	84917	85612	-	615	protein_coding	PUA domain-containing protein	-
19891654	37.2101	159.016	BBA_08642	-2.09208	2.71945e-05	0.000374187	NW_007930872.1	111599	114046	+	2448	protein_coding	ATPase protein	AAA
19891669	144.44	41.1193	BBA_08657	1.80913	0.000227688	0.002217	NW_007930872.1	183983	184924	+	873	protein_coding	short chain dehydrogenase	adh_short
19891692	1325.06	191.003	BBA_08680	2.79353	4.92614e-10	2.94284e-08	NW_007930873.1	108122	109103	+	924	protein_coding	6-phosphogluconate dehydrogenase NAD-binding protein	NAD_binding_2
19891696	20.7973	388.411	BBA_08684	-4.21553	2.3345e-15	4.58229e-13	NW_007930873.1	117400	118754	+	1170	protein_coding	fatty acid desaturase	-
19891697	474.883	160.843	BBA_08685	1.56109	0.000369052	0.00333384	NW_007930873.1	118871	119620	-	750	protein_coding	FkbM family methyltransferase	-
19891698	1062.46	245.838	BBA_08686	2.11101	1.37637e-06	2.79281e-05	NW_007930873.1	120357	121742	+	1386	protein_coding	UDP-glucosyltransferase	UDPGT
19891700	1416.97	357.337	BBA_08688	1.98704	4.46402e-06	7.89246e-05	NW_007930873.1	123411	124004	+	594	protein_coding	heat shock protein 30	-
19891735	8230.45	895.639	BBA_08723	3.19979	9.46197e-13	1.12358e-10	NW_007930874.1	34043	34548	+	417	protein_coding	Epl1 protein	-
19891736	158.664	7.30399	BBA_08724	4.41639	6.17277e-13	7.51515e-11	NW_007930874.1	34637	35585	-	804	protein_coding	hypothetical protein	-
19891754	17881.1	4722.24	BBA_08742	1.92086	6.12892e-06	0.000104518	NW_007930874.1	113101	113631	-	531	protein_coding	hypothetical protein	-
19891755	756.088	227.56	BBA_08743	1.7317	6.81551e-05	0.000802345	NW_007930874.1	130200	131725	-	1455	protein_coding	sarcosine oxidase	DAO
19891772	36.1159	209.281	BBA_08760	-2.531	3.99799e-07	9.96182e-06	NW_007930874.1	179822	180346	-	525	protein_coding	OsmC-like protein	-
19891773	7.66713	49.3446	BBA_08761	-2.6682	6.59924e-05	0.000781669	NW_007930874.1	180863	182794	+	1008	protein_coding	hypothetical protein	-
19891776	146.628	635.17	BBA_08764	-2.11413	2.09224e-06	4.04894e-05	NW_007930874.1	193423	194376	-	885	protein_coding	hypothetical protein	-
19891802	284.495	79.5042	BBA_08790	1.83751	5.94539e-05	0.000714785	NW_007930875.1	74515	76608	-	1455	protein_coding	zinc-binding dehydrogenase	ADH_N
19891812	17.5148	72.1928	BBA_08800	-2.03634	0.000329003	0.00301367	NW_007930875.1	106478	110482	+	3819	protein_coding	peptidase C14	NACHT
19891813	242.916	53.9143	BBA_08801	2.16889	4.17938e-06	7.45775e-05	NW_007930875.1	110640	111994	-	1299	protein_coding	beta-1%2C6-glucanase precursor	-
19891814	6314.54	902.95	BBA_08802	2.80577	1.84211e-10	1.24771e-08	NW_007930875.1	112569	115171	-	2445	protein_coding	tetratricopeptide repeat domain-containing protein	NB-ARC
19891816	71794.8	4968.09	BBA_08804	3.85308	5.23518e-17	1.5735e-14	NW_007930875.1	117163	117495	+	255	protein_coding	hypothetical protein	-
19891819	815.174	3142.98	BBA_08807	-1.94681	5.50906e-06	9.46181e-05	NW_007930875.1	123145	124745	+	1266	protein_coding	RNA recognition domain-containing protein	RRM_1
19891830	625.88	146.221	BBA_08818	2.09671	2.47609e-06	4.70654e-05	NW_007930875.1	154260	156131	-	1809	protein_coding	alkaline D-peptidase	Beta-lactamase
19891832	3447.78	817.041	BBA_08820	2.077	1.33577e-06	2.73932e-05	NW_007930875.1	157917	158889	-	852	protein_coding	coenzyme Q biosynthesis protein Coq4	-
19891839	18.6089	100.524	BBA_08827	-2.42635	1.03855e-05	0.000162683	NW_007930875.1	179999	183845	+	2976	protein_coding	nacht and ankyrin domain containing protein	NACHT
19891852	125.839	10.9597	BBA_08840	3.50538	9.47763e-10	5.2089e-08	NW_007930876.1	18724	19386	+	663	protein_coding	DUF218 domain-containing protein	-
19891858	1027.45	381.099	BBA_08846	1.43049	0.000812039	0.00633419	NW_007930876.1	44810	45391	-	582	protein_coding	hypothetical protein	-
19891860	5.47879	46.6029	BBA_08848	-3.06218	2.37703e-05	0.000332784	NW_007930876.1	48257	52134	-	3345	protein_coding	Ankyrin repeat protein	NACHT
19891867	838.152	302.502	BBA_08855	1.46984	0.000613661	0.00503637	NW_007930876.1	66768	67886	+	1119	protein_coding	myo-inositol-1(or 4)-monophosphatase	-
19891872	315.132	898.38	BBA_08860	-1.51105	0.000446362	0.00392065	NW_007930876.1	79797	82937	-	3141	protein_coding	TPR repeat-containing protein	-
19891877	1046.05	7750.98	BBA_08865	-2.8893	6.07246e-11	4.63531e-09	NW_007930876.1	96732	100085	-	3354	protein_coding	ABC transporter	ABC_tran
19891897	21.8915	142.565	BBA_08885	-2.69684	3.30999e-07	8.48946e-06	NW_007930876.1	155765	157135	-	1371	protein_coding	deoxyribose-phosphate aldolase	-
19891909	1572.35	4215.01	BBA_08897	-1.42255	0.000709665	0.00566907	NW_007930877.1	2294	3574	-	927	protein_coding	longiborneol synthase	-
19891925	1464.02	4648.21	BBA_08913	-1.66666	8.11337e-05	0.000923484	NW_007930877.1	62704	63859	-	525	protein_coding	hypothetical protein	-
19891948	259.329	2148.63	BBA_08936	-3.05	1.42463e-11	1.28057e-09	NW_007930877.1	128508	130826	-	2319	protein_coding	pre-rRNA-processing protein ESF1	-
19891950	257.141	1761.12	BBA_08938	-2.77532	5.47835e-10	3.19338e-08	NW_007930877.1	133140	135678	-	2448	protein_coding	putative RNA helicase HCA4	DEAD
19891952	4610.89	1681.61	BBA_08940	1.45512	0.000534567	0.00451798	NW_007930877.1	141297	142623	+	1119	protein_coding	UDP-glucose 4-epimerase Gal10	Epimerase
19891953	1009.94	284.223	BBA_08941	1.82867	2.45983e-05	0.000341888	NW_007930877.1	142876	143996	-	1005	protein_coding	quinone oxidoreductase	ADH_zinc_N
19891954	327.168	104.18	BBA_08942	1.64964	0.000245039	0.00235915	NW_007930877.1	145853	148080	+	2097	protein_coding	peptidase family M3	Peptidase_M3
19891996	681.684	3700.47	BBA_08984	-2.44034	2.17501e-08	8.04585e-07	NW_007930878.1	83136	86150	+	3015	protein_coding	ankyrin repeat-containing protein	-
19892001	365.465	107.836	BBA_08989	1.75959	8.41304e-05	0.000949726	NW_007930878.1	94175	95228	-	861	protein_coding	short-chain dehydrogenase	adh_short
19892014	122.556	19.1851	BBA_09002	2.66688	7.49102e-07	1.64871e-05	NW_007930878.1	120046	120453	-	408	protein_coding	Glyoxalase domain-containing protein 5	-
19892018	1018.69	2794.77	BBA_09006	-1.45592	0.000553404	0.00465265	NW_007930878.1	133089	135833	+	2745	protein_coding	TBC domain-containing protein	TBC
19892036	18.6089	1.38778e-17	BBA_09024	7.23278	7.55368e-05	0.000870075	NW_007930879.1	283	1218	+	936	protein_coding	transposase-like protein	-
19892092	654.329	2022.51	BBA_09080	-1.62789	0.000130918	0.00137765	NW_007930880.1	18467	18708	+	186	protein_coding	hypothetical protein	-
19892099	442.058	113.319	BBA_09087	1.96254	1.2547e-05	0.000191855	NW_007930880.1	33181	34852	-	1620	protein_coding	beta-N-acetylglucosaminidase%2C putative	Glyco_hydro_3
19892118	4919.45	733.874	BBA_09106	2.74467	4.60142e-10	2.7909e-08	NW_007930880.1	97158	97745	-	588	protein_coding	hypothetical protein	-
19892121	43.7751	0.906337	BBA_09109	5.40149	7.2206e-08	2.31492e-06	NW_007930880.1	102323	104185	+	1635	protein_coding	Catalase-like domain%2C heme-dependent	Catalase
19892122	206.808	578.507	BBA_09110	-1.48355	0.000645525	0.00525267	NW_007930880.1	105152	106919	+	1584	protein_coding	tachykinin family protein	-
19892173	18.6089	81.332	BBA_09161	-2.12115	0.000138125	0.00143931	NW_007930881.1	108257	109489	+	1116	protein_coding	NACHT and WD domain protein	-
19892186	1.10221	20.099	BBA_09174	-4.05317	0.000248027	0.00237345	NW_007930882.1	5140	6192	+	927	protein_coding	cell surface protein	-
19892193	12800.8	2190.67	BBA_09181	2.54672	4.71295e-09	2.13817e-07	NW_007930882.1	19872	21077	-	1206	protein_coding	chalcone-flavanone isomerase	-
19892194	182.736	34.7218	BBA_09182	2.3913	1.25555e-06	2.60256e-05	NW_007930882.1	22662	25025	+	2250	protein_coding	Glycoside hydrolase%2C family 36	-
19892202	585.396	179.122	BBA_09190	1.7077	9.85205e-05	0.00108294	NW_007930882.1	45881	47260	-	1380	protein_coding	vegetative cell wall protein gp1	Lipase_3
19892227	163.041	43.8611	BBA_09215	1.89093	8.76316e-05	0.000983478	NW_007930882.1	126872	127172	+	252	protein_coding	hypothetical protein	-
19892236	109.426	509.963	BBA_09224	-2.21927	9.57906e-07	2.0611e-05	NW_007930883.1	19540	21501	+	1962	protein_coding	hypothetical protein	-
19892238	26.2682	3.64821	BBA_09226	2.80318	0.000419448	0.00370455	NW_007930883.1	25235	27179	-	1719	protein_coding	siderophore iron transporter mirB	MFS_1
19892246	1316.31	399.378	BBA_09234	1.72033	6.0899e-05	0.000729423	NW_007930883.1	47554	49098	-	1452	protein_coding	integral peroxisomal membrane peroxin	-
19892261	1299.9	350.94	BBA_09249	1.88869	1.20482e-05	0.000185336	NW_007930883.1	105123	106019	-	897	protein_coding	Amt4-like protein	-
19892293	2.19634	62.1396	BBA_09281	-4.75082	1.32729e-08	5.14752e-07	NW_007930884.1	96188	96721	+	534	protein_coding	hypothetical protein	-
19892320	2510.06	8773.67	BBA_09308	-1.80541	2.04348e-05	0.000291605	NW_007930885.1	63826	65480	+	1521	protein_coding	NOSIC domain-containing protein	-
19892349	80.9774	233.043	BBA_09337	-1.52375	0.000855241	0.00661967	NW_007930886.1	34542	36212	+	1488	protein_coding	C6 transcription factor	Zn_clus
19892351	34909.9	10748.7	BBA_09339	1.69947	5.55381e-05	0.000678737	NW_007930886.1	47100	47936	+	603	protein_coding	CFEM domain-containing protein	-
19892356	1.10221	23.7547	BBA_09344	-4.29281	4.95961e-05	0.000617895	NW_007930886.1	62347	63948	+	1602	protein_coding	hypothetical protein	-
19892362	4462.08	1556.41	BBA_09350	1.51942	0.000307485	0.00286847	NW_007930886.1	78098	79442	+	1206	protein_coding	LysM domain-containing protein	-
19892366	1354.61	498.082	BBA_09354	1.44316	0.00068965	0.00554791	NW_007930886.1	88046	88833	-	576	protein_coding	ARP2/3 complex ARPC3 subunit	-
19892374	258.235	1286.8	BBA_09362	-2.31653	1.4546e-07	4.25237e-06	NW_007930886.1	103002	103925	+	867	protein_coding	RTA-like protein	RTA1
19892394	3266.14	978.806	BBA_09382	1.73835	4.21073e-05	0.000536732	NW_007930887.1	56197	57075	-	693	protein_coding	mitochondrial manganese superoxide dismutase	-
19892395	690.437	188.261	BBA_09383	1.87401	1.94756e-05	0.000280414	NW_007930887.1	58763	59631	+	807	protein_coding	serine/threonine-protein kinase	Pkinase
19892397	851.282	269.6	BBA_09385	1.65831	0.000122699	0.00129969	NW_007930887.1	63064	63671	+	546	protein_coding	DNA replication complex GINS protein PSF3	-
19892426	1211.27	360.079	BBA_09414	1.74974	4.80501e-05	0.000603628	NW_007930888.1	54087	54901	+	672	protein_coding	uracil phosphoribosyltransferase	-
19892464	391.725	1263.95	BBA_09452	-1.68975	8.23015e-05	0.000931266	NW_007930889.1	58766	61174	-	2250	protein_coding	hypothetical protein	-
19892503	1193.76	217.507	BBA_09491	2.45565	3.02793e-08	1.08263e-06	NW_007930890.1	85484	87086	-	1419	protein_coding	hypothetical protein	-
19892514	157.57	50.2586	BBA_09502	1.64584	0.000601104	0.00496028	NW_007930891.1	15298	17523	-	2226	protein_coding	hormone-sensitive lipase	Abhydrolase_3
19892526	687.155	136.167	BBA_09514	2.3341	1.99873e-07	5.51824e-06	NW_007930891.1	61821	66100	-	4188	protein_coding	xanthine dehydrogenase	Fer2
19892527	1302.09	236.699	BBA_09515	2.45902	2.71049e-08	9.72743e-07	NW_007930891.1	67154	68845	-	1458	protein_coding	aminotransferase class I and II	Aminotran_1_2
19892530	16.4206	71.2788	BBA_09518	-2.11042	0.000243475	0.00234681	NW_007930891.1	77799	78185	+	387	protein_coding	hypothetical protein	-
19892599	1.38778e-17	40.2054	BBA_09587	-8.33987	1.08849e-08	4.30826e-07	NW_007930894.1	33271	34975	-	1542	protein_coding	pyoverdine/dityrosine biosynthesis protein	-
19892600	1.38778e-17	57.57	BBA_09588	-8.85638	7.59943e-11	5.57949e-09	NW_007930894.1	35971	37619	+	1482	protein_coding	Cytochrome P450 CYP56C1	p450
19892601	5.47879	339.973	BBA_09589	-5.92559	2.42481e-20	1.79398e-17	NW_007930894.1	37990	39878	-	1614	protein_coding	autophagy-related protein 22	-
19892602	7.66713	378.357	BBA_09590	-5.60364	3.54779e-20	2.27484e-17	NW_007930894.1	40580	42466	+	1578	protein_coding	major facilitator superfamily transporter	MFS_1
19892633	26.2682	107.836	BBA_09621	-2.03281	0.000122572	0.00129969	NW_007930895.1	39225	41919	-	2322	protein_coding	glycosyl hydrolase%2C putative	Glyco_hydro_3
19892657	2119.44	132.512	BBA_09645	3.99814	3.46686e-17	1.07562e-14	NW_007930896.1	41185	41618	-	378	protein_coding	hypothetical protein	-
19892658	24.0799	98.6966	BBA_09646	-2.03013	0.000169365	0.00173109	NW_007930896.1	46945	48231	+	1287	protein_coding	hypothetical protein	-
19892660	157.57	35.6358	BBA_09648	2.14034	1.42695e-05	0.000213444	NW_007930896.1	50824	51396	-	510	protein_coding	hypothetical protein	-
19892663	1038.39	344.542	BBA_09651	1.5912	0.000207301	0.00204915	NW_007930896.1	59465	60162	+	450	protein_coding	ubiquitin-conjugating enzyme	UQ_con
19892696	45.9635	231.216	BBA_09684	-2.32784	1.73877e-06	3.41994e-05	NW_007930897.1	76673	77740	+	1068	protein_coding	hsp90-like protein	Response_reg
19892704	405.95	82.2459	BBA_09692	2.30139	5.61462e-07	1.30124e-05	NW_007930898.1	20824	21243	+	420	protein_coding	hypothetical protein	-
19892707	175.077	27.4104	BBA_09695	2.66923	1.64611e-07	4.68411e-06	NW_007930898.1	34191	35582	+	1194	protein_coding	cell wall glucanosyltransferase Mwg1	-
19892711	2817.53	825.266	BBA_09699	1.77133	3.19876e-05	0.000427441	NW_007930898.1	46398	47859	-	1395	protein_coding	PX domain-containing protein	PX
19892719	1431.2	8975.64	BBA_09707	-2.6487	1.35935e-09	7.10554e-08	NW_007930898.1	71154	71737	+	507	protein_coding	hypothetical protein	-
19892720	4.38462	95.0409	BBA_09708	-4.40216	3.26292e-10	2.07833e-08	NW_007930898.1	73686	74303	-	618	protein_coding	hypothetical protein	-
19892721	18.6089	463.352	BBA_09709	-4.62944	1.41658e-17	4.86595e-15	NW_007930898.1	74873	77258	+	1866	protein_coding	Hsp70 family chaperone%2C putative	-
19892723	7786.21	1087.56	BBA_09711	2.83967	1.14816e-10	8.11984e-09	NW_007930899.1	1622	2682	+	993	protein_coding	sphingolipid long chain base-responsive protein LSP1	-
19892742	5222.54	1868.05	BBA_09730	1.48315	0.000417859	0.0036939	NW_007930899.1	59673	61477	+	1749	protein_coding	methylmalonate-semialdehyde dehydrogenase	Aldedh
19892747	549.288	2840.47	BBA_09735	-2.37026	5.42468e-08	1.80535e-06	NW_007930899.1	74832	76643	+	1812	protein_coding	U3 small nucleolar RNA-associated protein	-
19892759	2236.52	806.988	BBA_09747	1.47047	0.000506808	0.00434859	NW_007930900.1	52024	52434	-	339	protein_coding	stress responsive A/B Barrel domain-containing protein	-
19892797	526.31	1416.58	BBA_09785	-1.42824	0.000779449	0.0061148	NW_007930903.1	5064	7854	+	1911	protein_coding	3-hydroxybutyryl-CoA dehydratase	-
19892831	4.38462	39.2915	BBA_09819	-3.13066	5.36474e-05	0.000659534	NW_007930904.1	44318	48447	+	3162	protein_coding	Tfo1 transposase	-
19892859	7355.1	2214.43	BBA_09847	1.73175	4.22627e-05	0.000537676	NW_007930906.1	5035	5947	+	831	protein_coding	oxidation resistance protein 1	-
19892860	1502.32	488.028	BBA_09848	1.62188	0.000145573	0.00151364	NW_007930906.1	6205	7161	-	957	protein_coding	uroporphyrinogen-III synthase HemD	HEM4
19892862	47210.7	3966.42	BBA_09850	3.57316	3.48558e-15	6.5734e-13	NW_007930906.1	9003	10895	+	1722	protein_coding	putative pyruvate decarboxylase	TPP_enzyme_N
19892863	170.7	722.907	BBA_09851	-2.08162	2.54976e-06	4.82747e-05	NW_007930906.1	11183	12493	+	987	protein_coding	THUMP domain-containing protein	-
19892895	774.689	3412.59	BBA_09883	-2.13901	6.96396e-07	1.53976e-05	NW_007930907.1	42100	43062	+	963	protein_coding	rRNA assembly protein Mis3%2C putative	-
19892897	393.914	137.081	BBA_09885	1.52189	0.000601366	0.00496028	NW_007930907.1	44716	45891	-	1092	protein_coding	oxidoreductase-like protein	ADH_zinc_N
19892909	187.113	618.72	BBA_09897	-1.72478	8.66455e-05	0.000974686	NW_007930908.1	27103	27705	-	603	protein_coding	FluG domain-containing protein	-
19892910	198.055	721.079	BBA_09898	-1.86367	2.21022e-05	0.000312157	NW_007930908.1	27967	29300	-	1224	protein_coding	FluG domain-containing protein	-
19892921	1.38778e-17	16.4433	BBA_09909	-7.05678	0.000120499	0.00128204	NW_007930909.1	2626	3498	-	657	protein_coding	hypothetical protein	-
19892949	567.889	198.314	BBA_09937	1.51716	0.000496849	0.00428582	NW_007930910.1	47844	50168	+	2217	protein_coding	hypothetical protein	-
19892958	337.016	1286.8	BBA_09946	-1.93254	8.39267e-06	0.000136353	NW_007930911.1	23103	24497	-	1344	protein_coding	G-patch domain-containing protein	R3H
19893027	265.894	1199.06	BBA_10015	-2.17251	6.98477e-07	1.54081e-05	NW_007930916.1	5481	8066	+	2586	protein_coding	MIF4G domain-containing protein	-
19893047	104532	26664.6	BBA_10035	1.97093	3.54467e-06	6.45693e-05	NW_007930917.1	22631	23000	+	312	protein_coding	histone H4.1	-
19893081	89.7308	10.0458	BBA_10069	3.14207	1.9748e-07	5.47366e-06	NW_007930920.1	2637	4716	-	1020	protein_coding	histone-lysine N-methyltransferase	-
19893131	1162.03	332.661	BBA_10119	1.8041	2.88263e-05	0.000392707	NW_007930925.1	19551	20879	+	1281	protein_coding	HAD-superfamily subfamily IIA hydrolase	-
19893144	12.0438	84.0738	BBA_10132	-2.79171	1.74357e-06	3.42239e-05	NW_007930926.1	28935	30380	-	1446	protein_coding	heterokaryon incompatibility protein	-
19893185	248.387	1675.22	BBA_10173	-2.75312	7.36485e-10	4.11832e-08	NW_007930931.1	5146	6540	+	1395	protein_coding	K-3-type glutaminase	-
19893188	19.7031	0.906337	BBA_10176	4.25448	0.000376589	0.00339016	NW_007930931.1	12628	14526	+	1671	protein_coding	amidohydrolase family protein	-
19893214	1117.17	6646.05	BBA_10202	-2.57253	3.6697e-09	1.73015e-07	NW_007930933.1	22579	24825	+	2199	protein_coding	BOP1NT domain-containing protein	WD40
19893215	5708.36	1922.89	BBA_10203	1.56973	0.000194024	0.00194186	NW_007930933.1	25096	26851	-	1659	protein_coding	brefeldin A resistance protein	-
19893221	3175.33	849.028	BBA_10209	1.90285	8.54389e-06	0.000138342	NW_007930934.1	19889	20611	-	597	protein_coding	ran-interacting Mog1 protein	-
19893222	5737.9	1916.49	BBA_10210	1.58199	0.00017368	0.00176406	NW_007930934.1	21972	22672	+	387	protein_coding	HIT domain-containing protein	HIT
19893309	9.85548	76.7624	BBA_10297	-2.9469	1.52229e-06	3.03763e-05	NW_007930955.1	631	1824	+	1194	protein_coding	hypothetical protein	-
19893321	1.38778e-17	16.4433	BBA_10309	-7.05678	0.000120499	0.00128204	NW_007930960.1	239	1378	+	1140	protein_coding	reverse transcriptase	-

## Sheet: Table S3
S3 Table. DEGs of ΔBbOsrR1 versus WT under H2O2 (4 mM)-stress condition for 30 min.
gene_id	ΔBbOsrR1_H2O2	WT_H2O2	gene_name	log2FoldChange	pvalue	padj	gene_chr	gene_start	gene_end	gene_strand	gene_length	gene_biotype	gene_description	tf_family
19883019	5596.3	2077.41	BBA_00007	1.42963	0.000656904	0.00458091	NW_007930836.1	23340	25184	+	1845	protein_coding	iron only hydrogenase large subunit domain-containing protein	Fe_hyd_lg_C
19883026	6178.13	1950.31	BBA_00014	1.66339	8.17341e-05	0.000831704	NW_007930836.1	42774	44348	-	1575	protein_coding	serine/threonine-protein kinase psk1	Pkinase
19883041	6161.72	2238.34	BBA_00029	1.46085	0.000502228	0.00375244	NW_007930836.1	85654	87786	+	2133	protein_coding	pumilio-family RNA binding repeat domain-containing protein	-
19883044	294.204	854.916	BBA_00032	-1.53862	0.000363022	0.0028411	NW_007930836.1	94827	95943	-	1059	protein_coding	hypothetical protein	-
19883048	32.8178	110.63	BBA_00036	-1.74979	0.000573135	0.00413421	NW_007930836.1	110439	111308	-	870	protein_coding	Ras family protein	Ras
19883052	113.749	35.6526	BBA_00040	1.66993	0.00080299	0.0053984	NW_007930836.1	121573	122736	+	1038	protein_coding	hypothetical protein	-
19883066	49.2228	228.582	BBA_00054	-2.21273	4.52968e-06	7.18837e-05	NW_007930836.1	157526	158122	+	378	protein_coding	endoribonuclease L-PSP	Ribonuc_L-PSP
19883069	266.862	21.0229	BBA_00057	3.65768	2.36407e-12	1.75555e-10	NW_007930836.1	162045	163104	-	939	protein_coding	hypothetical protein	-
19883072	276.705	1266.38	BBA_00060	-2.19383	5.47305e-07	1.19645e-05	NW_007930836.1	168317	172112	+	3621	protein_coding	MutS domain V	-
19883084	7.66347	51.1967	BBA_00072	-2.72189	4.24015e-05	0.000476306	NW_007930836.1	208955	214143	+	4176	protein_coding	C6 transcription factor	Fungal_trans
19883097	8.75713	57.5972	BBA_00085	-2.70167	2.58959e-05	0.000316477	NW_007930836.1	247155	247886	-	732	protein_coding	Orf2-like protein	-
19883108	83.1264	242.297	BBA_00096	-1.54216	0.000812211	0.00543825	NW_007930836.1	280245	282308	+	1614	protein_coding	hypothetical protein	-
19883110	16.4128	1.38778e-17	BBA_00098	7.05275	0.000193974	0.00169998	NW_007930836.1	286081	287781	-	1416	protein_coding	major facilitator superfamily transporter	MFS_1
19883113	1170.23	405.967	BBA_00101	1.52703	0.000353972	0.00278145	NW_007930836.1	297288	298034	+	747	protein_coding	carbohydrate esterase family 4	Polysacc_deac_1
19883116	12877.9	2141.41	BBA_00104	2.58819	2.80517e-09	1.1093e-07	NW_007930836.1	303694	304524	-	831	protein_coding	hypothetical protein	-
19883121	4983.84	1148.42	BBA_00109	2.11747	7.95637e-07	1.62768e-05	NW_007930836.1	320322	322014	-	1278	protein_coding	RfeD protein	-
19883132	99.5314	14.6224	BBA_00120	2.75572	7.99608e-07	1.63073e-05	NW_007930836.1	347854	349183	-	1221	protein_coding	hypothetical protein	-
19883137	7634.89	2124.96	BBA_00125	1.84511	1.37595e-05	0.000184624	NW_007930836.1	362632	368584	+	2973	protein_coding	PH domain-containing protein	PH
19883165	21.8811	141.718	BBA_00153	-2.68893	3.68004e-07	8.60564e-06	NW_007930836.1	449807	451058	-	1041	protein_coding	carbohydrate kinase	-
19883172	2598.56	823.828	BBA_00160	1.65713	9.43046e-05	0.000933261	NW_007930836.1	466529	467921	-	681	protein_coding	hypothetical protein	-
19883184	148.746	489.173	BBA_00172	-1.71675	0.000102678	0.00100286	NW_007930836.1	510792	515047	-	3429	protein_coding	glycoside hydrolase family 38	-
19883204	33.9114	128.917	BBA_00192	-1.92312	0.000132345	0.00123675	NW_007930836.1	575965	577084	-	648	protein_coding	Ribonuclease H1	-
19883207	115.936	426.083	BBA_00195	-1.87679	2.77955e-05	0.000336312	NW_007930836.1	589723	591214	-	1344	protein_coding	mannitol 1-phosphate dehydrogenase	FAD_binding_3
19883224	171.713	53.0254	BBA_00212	1.69265	0.00040244	0.00309481	NW_007930836.1	647413	648831	+	1419	protein_coding	proline dehydrogenase	-
19883232	4284.99	1573.6	BBA_00220	1.44514	0.000584114	0.00418737	NW_007930836.1	665111	668756	+	3600	protein_coding	CLAP1-like protein	E1-E2_ATPase
19883233	6130.01	1226.14	BBA_00221	2.32163	7.60559e-08	2.15079e-06	NW_007930836.1	669281	670983	-	1578	protein_coding	Cytochrome P450 CYP51F1	p450
19883238	6.56981	36.567	BBA_00226	-2.45641	0.000668181	0.00462638	NW_007930836.1	678532	679001	+	390	protein_coding	hypothetical protein	-
19883250	246.083	60.3403	BBA_00238	2.02549	1.60782e-05	0.000209664	NW_007930836.1	703261	704139	+	879	protein_coding	chaperone protein hchA	-
19883256	9.85079	43.8819	BBA_00244	-2.14265	0.000974164	0.00625936	NW_007930836.1	721939	722391	+	453	protein_coding	BOUP1-like protein	-
19883257	1851.58	6341.05	BBA_00245	-1.7759	2.78513e-05	0.000336568	NW_007930836.1	723353	724686	+	1056	protein_coding	oxidoreductase NAD-binding domain-containing protein	NAD_binding_1
19883258	381.697	75.8843	BBA_00246	2.32849	4.20086e-07	9.54813e-06	NW_007930836.1	724953	725832	-	753	protein_coding	cutinase-like protein	-
19883278	160.777	861.316	BBA_00266	-2.42066	6.20734e-08	1.79184e-06	NW_007930836.1	789655	790797	-	1077	protein_coding	uracil-DNA glycosylase	UDG
19883282	6530.29	2380.98	BBA_00270	1.45554	0.000524292	0.00386095	NW_007930836.1	797761	801102	+	3159	protein_coding	tRNA synthetase class II	-
19883290	896.814	4439.19	BBA_00278	-2.30727	9.88425e-08	2.70095e-06	NW_007930836.1	819973	820799	+	615	protein_coding	endoplasmic reticulum transmembrane protein	-
19883295	22.9748	0.906807	BBA_00283	4.47429	7.35111e-05	0.000763198	NW_007930836.1	829377	831000	-	1368	protein_coding	membrane transporter	MFS_1
19883298	600.43	190.179	BBA_00286	1.65792	0.000148957	0.00136061	NW_007930836.1	834403	835732	-	1212	protein_coding	2OG-Fe(II) oxygenase superfamily protein	2OG-FeII_Oxy
19883323	5372.1	1543.43	BBA_00311	1.79926	2.22394e-05	0.00027701	NW_007930836.1	939758	941319	+	1509	protein_coding	UTP-glucose-1-phosphate uridylyltransferase	-
19883327	2764.8	772.624	BBA_00315	1.83915	1.64359e-05	0.000214027	NW_007930836.1	953412	955702	+	2238	protein_coding	SMP2 protein	-
19883335	32682	10475.8	BBA_00323	1.64143	9.62285e-05	0.00094748	NW_007930836.1	976859	978710	+	1611	protein_coding	inosine-5'-monophosphate dehydrogenase	CBS
19883341	419.976	133.489	BBA_00329	1.65257	0.000194444	0.00170257	NW_007930836.1	1001463	1002385	+	798	protein_coding	hypothetical protein	-
19883347	1146.17	283.443	BBA_00335	2.01517	3.67007e-06	5.9703e-05	NW_007930836.1	1018527	1019570	+	1044	protein_coding	SUR7 protein	-
19883356	73.2834	10.0506	BBA_00344	2.8497	3.11187e-06	5.17475e-05	NW_007930836.1	1041629	1043735	+	1929	protein_coding	Putative Zn(II)2Cys6 transcription factor	-
19883360	88.5948	361.163	BBA_00348	-2.02599	9.23886e-06	0.000131205	NW_007930836.1	1051469	1052507	+	993	protein_coding	hypothetical protein	-
19883362	242.802	1082.59	BBA_00350	-2.15612	8.94218e-07	1.7936e-05	NW_007930836.1	1055448	1056127	+	558	protein_coding	dUTP diphosphatase	-
19883364	282.174	974.696	BBA_00352	-1.78797	3.79039e-05	0.00043585	NW_007930836.1	1058862	1059788	-	780	protein_coding	proliferating cell nuclear antigen	PCNA_N
19883372	296.391	889.661	BBA_00360	-1.5854	0.00023805	0.00201195	NW_007930836.1	1097730	1100312	-	2583	protein_coding	Cullin family protein	Cullin
19883378	43.7544	268.813	BBA_00366	-2.61597	6.91487e-08	1.97266e-06	NW_007930836.1	1119866	1124275	+	3426	protein_coding	telomerase reverse transcriptase	RVT_1
19883379	173.901	592.495	BBA_00367	-1.76789	5.72867e-05	0.000620014	NW_007930836.1	1124521	1126176	-	1656	protein_coding	hypothetical protein	-
19883384	874.941	304.473	BBA_00372	1.52244	0.000397125	0.0030612	NW_007930836.1	1138960	1140071	+	975	protein_coding	Mitochondrial carrier protein	Mito_carr
19883391	1291.63	6561.41	BBA_00379	-2.34471	5.82698e-08	1.69715e-06	NW_007930836.1	1153672	1154436	-	486	protein_coding	TspO/MBR family protein	-
19883392	215.46	1433.7	BBA_00380	-2.73361	1.05286e-09	4.51199e-08	NW_007930836.1	1155131	1157002	+	1803	protein_coding	cell division control protein	-
19883404	61.2531	1169.45	BBA_00392	-4.25233	6.766e-18	1.43086e-15	NW_007930836.1	1204707	1207982	+	3276	protein_coding	signal transducer	-
19883409	422.163	73.1413	BBA_00397	2.52685	5.63815e-08	1.65205e-06	NW_007930836.1	1216343	1218059	-	1656	protein_coding	hexose transporter	Sugar_tr
19883426	14792.9	4700.7	BBA_00414	1.65393	8.66258e-05	0.000870553	NW_007930836.1	1256981	1259013	+	1971	protein_coding	nucleolar GTP-binding protein 1	-
19883452	55.7848	254.184	BBA_00440	-2.18566	3.88255e-06	6.27399e-05	NW_007930836.1	1337472	1338990	+	1281	protein_coding	DASH complex subunit Ask1	-
19883453	230.771	39.3101	BBA_00441	2.5494	1.87161e-07	4.69254e-06	NW_007930836.1	1339624	1339944	-	321	protein_coding	hypothetical protein	-
19883455	171.713	53.0254	BBA_00443	1.69265	0.00040244	0.00309481	NW_007930836.1	1347118	1348458	-	1140	protein_coding	cuticle-degrading protease bassiasin I precursor	Peptidase_S8
19883476	3547.86	1185.91	BBA_00464	1.58084	0.000181104	0.001606	NW_007930836.1	1415018	1416715	-	1575	protein_coding	major facilitator superfamily transporter	MFS_1
19883478	425.444	1137.45	BBA_00466	-1.41854	0.000879754	0.00577479	NW_007930836.1	1420789	1421457	-	567	protein_coding	Bis(5'-adenosyl)-triphosphatase	HIT
19883479	1885.49	426.083	BBA_00467	2.14538	7.63392e-07	1.57153e-05	NW_007930836.1	1421980	1423846	-	1725	protein_coding	major facilitator superfamily transporter	MFS_1
19883483	19.6938	74.0556	BBA_00471	-1.90491	0.000654587	0.00457352	NW_007930836.1	1433850	1434826	-	825	protein_coding	catechol O-methyltransferase	-
19883485	155.308	523.919	BBA_00473	-1.75349	7.50548e-05	0.000778394	NW_007930836.1	1437901	1439591	-	1593	protein_coding	hexokinase-like protein	-
19883498	5502.24	2081.98	BBA_00486	1.402	0.000827687	0.00551867	NW_007930836.1	1474564	1475617	+	915	protein_coding	fatty acid hydroxylase superfamily protein	-
19883504	1305.85	347.448	BBA_00492	1.9097	9.96527e-06	0.000140496	NW_007930836.1	1485493	1486254	+	420	protein_coding	Got1 family protein	-
19883521	2706.83	581.523	BBA_00509	2.21843	3.01442e-07	7.25848e-06	NW_007930836.1	1539015	1540475	-	1371	protein_coding	PAP2 superfamily protein	-
19883532	50.3164	170.977	BBA_00520	-1.76247	0.000270797	0.00223816	NW_007930836.1	1587218	1590308	-	2805	protein_coding	heterokaryon incompatibility protein Het-C	-
19883540	35.0051	4.56436	BBA_00528	2.90278	7.62932e-05	0.000785376	NW_007930836.1	1614814	1615910	-	960	protein_coding	short chain dehydrogenase	adh_short
19883542	12.0381	85.0279	BBA_00530	-2.80864	1.48438e-06	2.75624e-05	NW_007930836.1	1626874	1628203	+	900	protein_coding	Hydrophobin 2	-
19883543	84.2201	16.4511	BBA_00531	2.34646	2.38152e-05	0.000294002	NW_007930836.1	1631091	1631426	+	336	protein_coding	hypothetical protein	-
19883550	267.956	761.651	BBA_00538	-1.50676	0.000475944	0.00357252	NW_007930836.1	1645748	1647625	+	1878	protein_coding	Atg28p-like protein	-
19883559	37.1924	6.39311	BBA_00547	2.51548	0.000300744	0.002436	NW_007930836.1	1673165	1674478	-	1239	protein_coding	purine nucleoside permease	-
19883560	3733.78	768.052	BBA_00548	2.28116	1.35593e-07	3.53633e-06	NW_007930836.1	1677615	1681424	+	3810	protein_coding	calcium-translocating P-type ATPase	Cation_ATPase_C
19883574	3196.79	841.2	BBA_00562	1.92593	6.73776e-06	9.97639e-05	NW_007930836.1	1722226	1724078	-	1761	protein_coding	purine permease	-
19883647	21.8811	171.892	BBA_00635	-2.96717	1.64094e-08	5.42962e-07	NW_007930836.1	1956050	1957414	-	1365	protein_coding	Secretory lipase family protein	-
19883648	4022.51	1377.93	BBA_00636	1.5455	0.000245972	0.00206456	NW_007930836.1	1959098	1960921	-	1824	protein_coding	major facilitator superfamily transporter	MFS_1
19883669	2769.17	724.163	BBA_00657	1.93487	6.32946e-06	9.51669e-05	NW_007930836.1	2010898	2012448	-	1494	protein_coding	purine-cytosine permease FCY21	-
19883672	209.992	726.906	BBA_00660	-1.7909	4.3022e-05	0.000482164	NW_007930836.1	2019232	2020712	-	1428	protein_coding	cell division control protein	Pkinase
19883673	460.441	1271.86	BBA_00661	-1.46564	0.00058656	0.00420181	NW_007930836.1	2021139	2024886	+	3528	protein_coding	condensin component	-
19883676	63.4404	10.9649	BBA_00664	2.51791	4.03113e-05	0.000457582	NW_007930836.1	2032176	2033186	+	948	protein_coding	oxidoreductase%2C short-chain dehydrogenase/reductase family	adh_short
19883681	554.496	1594.63	BBA_00669	-1.52379	0.000341542	0.00270124	NW_007930836.1	2045749	2047340	-	1542	protein_coding	WD repeat-containing protein	-
19883687	422.163	106.058	BBA_00675	1.99155	1.04762e-05	0.000146354	NW_007930836.1	2058370	2060157	-	1725	protein_coding	hexose transporter	Sugar_tr
19883693	100.625	512.032	BBA_00681	-2.34594	2.60778e-07	6.40619e-06	NW_007930836.1	2081940	2083124	+	1185	protein_coding	gelsolin-like protein	-
19883699	85.3138	10.0506	BBA_00687	3.06867	3.83716e-07	8.93011e-06	NW_007930837.1	11178	13310	-	1470	protein_coding	hypothetical protein	-
19883730	318.265	1912.83	BBA_00718	-2.58698	5.02821e-09	1.85282e-07	NW_007930837.1	122348	122977	-	570	protein_coding	mismatched base pair and cruciform dna recognition protein	-
19883731	43.7544	152.69	BBA_00719	-1.80051	0.000225103	0.00192595	NW_007930837.1	123915	124877	-	963	protein_coding	hypothetical protein	-
19883736	45.9418	329.161	BBA_00724	-2.83783	5.91587e-09	2.13939e-07	NW_007930837.1	133762	136155	+	2331	protein_coding	NIMA interactive protein	-
19883738	61006.9	12933.6	BBA_00726	2.23784	1.84332e-07	4.63355e-06	NW_007930837.1	145391	147106	+	1095	protein_coding	glutamine synthetase	-
19883761	3551.14	1360.55	BBA_00749	1.384	0.000981876	0.00630059	NW_007930837.1	213308	215929	+	2622	protein_coding	nuclear matrix protein	-
19883796	123.592	526.662	BBA_00784	-2.09029	3.25376e-06	5.38309e-05	NW_007930837.1	342114	343963	-	1575	protein_coding	DNA polymerase alpha/epsilon subunit B	-
19883800	238.427	742.45	BBA_00788	-1.6383	0.000162293	0.00146354	NW_007930837.1	349092	351642	-	2133	protein_coding	Mis6 domain-containing protein	-
19883802	260.3	65.8264	BBA_00790	1.9812	1.86628e-05	0.000238257	NW_007930837.1	356179	357254	+	1020	protein_coding	L-serine dehydratase	PALP
19883803	24.0684	81.3705	BBA_00791	-1.75272	0.000961677	0.00619901	NW_007930837.1	358696	359399	-	417	protein_coding	apoptosis-inducing TAF9-like domain 1 family protein	-
19883804	724.015	2199.02	BBA_00792	-1.60262	0.000162331	0.00146354	NW_007930837.1	359683	362626	-	2895	protein_coding	beta-1%2C 3 exoglucanase precursor	-
19883812	900.095	171.892	BBA_00800	2.38766	7.95094e-08	2.23546e-06	NW_007930837.1	384240	385509	+	1203	protein_coding	hypothetical protein	-
19883819	164.058	736.964	BBA_00807	-2.16662	1.12693e-06	2.19255e-05	NW_007930837.1	422174	422443	+	210	protein_coding	glucose repressible protein Grg1	-
19883830	82.0328	1218.83	BBA_00818	-3.89126	6.29468e-16	8.87459e-14	NW_007930837.1	458612	460528	-	1863	protein_coding	kinesin-like protein	Kinesin
19883837	424.35	60.3403	BBA_00825	2.81131	2.79669e-09	1.1093e-07	NW_007930837.1	479019	481035	-	1791	protein_coding	Major Facilitator Superfamily protein	-
19883844	234.052	1159.4	BBA_00832	-2.30792	1.75385e-07	4.44308e-06	NW_007930837.1	510577	512875	+	1923	protein_coding	cyclin domain-containing protein	Cyclin_C
19883852	2519.81	683.931	BBA_00840	1.88118	1.09161e-05	0.000151486	NW_007930837.1	534334	535494	-	963	protein_coding	PQ loop repeat protein	-
19883853	160.777	446.199	BBA_00841	-1.47201	0.000800868	0.00538786	NW_007930837.1	536553	539169	-	2565	protein_coding	Spc97/Spc98 family protein	-
19883856	238.427	56.6828	BBA_00844	2.06992	1.04381e-05	0.000146103	NW_007930837.1	543905	546604	-	2700	protein_coding	fungal specific transcription factor	Fungal_trans
19883860	77.6581	250.526	BBA_00848	-1.68835	0.000248287	0.00208039	NW_007930837.1	572810	573562	-	753	protein_coding	copper homeostasis protein cutC	-
19883861	65.6278	391.337	BBA_00849	-2.57396	4.25581e-08	1.3019e-06	NW_007930837.1	573984	579937	-	5622	protein_coding	glucan 1%2C 4-alpha-glucosidase	-
19883866	131.248	1268.2	BBA_00854	-3.27129	1.58566e-12	1.21459e-10	NW_007930837.1	596605	597795	-	1191	protein_coding	hypothetical protein	-
19883869	193.587	686.674	BBA_00857	-1.82605	3.1552e-05	0.00037295	NW_007930837.1	607924	609054	-	1131	protein_coding	endonuclease/Exonuclease/phosphatase protein	Exo_endo_phos
19883873	22761.4	816.513	BBA_00861	4.80074	2.42149e-23	1.02418e-20	NW_007930837.1	622551	624612	-	1920	protein_coding	C6 transcription factor	Zn_clus
19883874	25.1621	0.906807	BBA_00862	4.60486	3.36527e-05	0.000395037	NW_007930837.1	633840	634713	+	393	protein_coding	hypothetical protein	-
19883875	6336.71	2193.53	BBA_00863	1.53042	0.000274104	0.00225591	NW_007930837.1	637913	640853	-	2823	protein_coding	Importin beta-2 subunit	-
19883897	43.7544	1096.31	BBA_00885	-4.64341	5.53333e-20	1.53795e-17	NW_007930837.1	711792	715039	+	3090	protein_coding	kinesin-like protein	Kinesin
19883907	308.422	967.381	BBA_00895	-1.64883	0.000132192	0.0012365	NW_007930837.1	760597	764290	+	3621	protein_coding	RasGEF domain-containing protein	-
19883909	94.0631	281.614	BBA_00897	-1.58091	0.000535222	0.00392066	NW_007930837.1	771227	772321	-	1095	protein_coding	alpha/beta hydrolase	-
19883912	251.551	1981.4	BBA_00900	-2.97703	3.8634e-11	2.18507e-09	NW_007930837.1	781405	783658	+	2202	protein_coding	hypothetical protein	-
19883926	135.622	629.984	BBA_00914	-2.21478	7.64119e-07	1.57153e-05	NW_007930837.1	855046	856373	+	1068	protein_coding	SMP-30/Gluconolaconase/LRE-like region	-
19883935	214.366	74.0556	BBA_00923	1.53162	0.000927877	0.00601759	NW_007930837.1	886177	887763	-	1401	protein_coding	monocarboxylate transporter	MFS_1
19883951	489.97	148.118	BBA_00939	1.725	9.70146e-05	0.000954254	NW_007930837.1	947486	948457	-	972	protein_coding	basic proline-rich protein	-
19883960	899.001	274.3	BBA_00948	1.71207	7.60836e-05	0.000785376	NW_007930837.1	973557	974616	-	918	protein_coding	transcription factor FET5	-
19883971	44.8481	159.091	BBA_00959	-1.82418	0.00016496	0.00148449	NW_007930837.1	1013177	1015372	+	2196	protein_coding	ferric-chelate reductase (Fre2)	Ferric_reduct
19883977	1.10165	28.3378	BBA_00965	-4.54664	7.53307e-06	0.00011053	NW_007930837.1	1033997	1035678	-	1605	protein_coding	Cytochrome P450 CYP52T1	p450
19883981	73.2834	226.753	BBA_00969	-1.62811	0.000469622	0.00353872	NW_007930837.1	1049796	1052164	-	2076	protein_coding	DNA helicase	-
19883982	228.584	625.412	BBA_00970	-1.45165	0.000811401	0.00543825	NW_007930837.1	1054347	1056680	-	2334	protein_coding	ATP binding L-PSP endoribonuclease family protein%2C putative	-
19883990	241.708	870.46	BBA_00978	-1.84803	2.21276e-05	0.000275971	NW_007930837.1	1095301	1097485	-	1983	protein_coding	Sec1 family protein	Sec1
19883999	1803.46	6618.1	BBA_00987	-1.87558	1.02418e-05	0.000143978	NW_007930837.1	1123580	1128195	+	4473	protein_coding	C2 domain-containing protein	C2
19884003	2088.91	692.16	BBA_00991	1.59338	0.000176111	0.00156887	NW_007930837.1	1140453	1141975	+	1410	protein_coding	galactosyl transferase GMA12/MNN10 family protein	-
19884004	109.374	9.13622	BBA_00992	3.5624	3.56585e-09	1.38754e-07	NW_007930837.1	1145422	1146372	+	951	protein_coding	tat pathway signal sequence	-
19884007	754.637	2469.67	BBA_00995	-1.71032	5.88435e-05	0.000633131	NW_007930837.1	1154477	1156336	-	1860	protein_coding	sucrose transporter	-
19884011	8439.83	2502.59	BBA_00999	1.75374	3.39251e-05	0.000397619	NW_007930837.1	1171226	1174333	+	3108	protein_coding	protein (fungal and plant)	-
19884020	2296.71	854.001	BBA_01008	1.42711	0.000726114	0.00496739	NW_007930837.1	1202330	1206037	+	3708	protein_coding	hypothetical protein	-
19884021	3518.33	938.122	BBA_01009	1.90689	7.81266e-06	0.000113775	NW_007930837.1	1206587	1208305	-	1719	protein_coding	amino acid permease	AA_permease
19884038	1940.17	360.249	BBA_01026	2.42868	3.1352e-08	9.77539e-07	NW_007930837.1	1285128	1286261	-	1074	protein_coding	hypothetical protein	-
19884060	40.4734	209.38	BBA_01048	-2.36783	1.41709e-06	2.66644e-05	NW_007930837.1	1356091	1357179	+	1089	protein_coding	oxidoreductase domain-containing protein	GFO_IDH_MocA
19884069	12.0381	250.526	BBA_01057	-4.36612	3.83467e-14	4.0318e-12	NW_007930837.1	1382305	1385049	+	2394	protein_coding	SET domain-containing protein	SET
19884079	584.025	1846.08	BBA_01067	-1.66017	9.98399e-05	0.000980063	NW_007930837.1	1409559	1410484	-	873	protein_coding	NAD dependent epimerase/dehydratase	Epimerase
19884084	3994.08	1294.72	BBA_01072	1.62512	0.000119932	0.00113935	NW_007930837.1	1421543	1423401	+	1632	protein_coding	mitochondrial distribution and morphology protein 34	-
19884085	141.091	849.43	BBA_01073	-2.5889	1.04954e-08	3.60774e-07	NW_007930837.1	1425175	1427442	+	2268	protein_coding	heterokaryon incompatibility protein	-
19884087	346.7	4206.03	BBA_01075	-3.60026	4.67637e-15	5.83228e-13	NW_007930837.1	1430198	1434491	+	4074	protein_coding	protein of unknown function DUF1709	PH
19884090	6881.35	2375.49	BBA_01078	1.53441	0.000263675	0.002183	NW_007930837.1	1456898	1459007	+	2058	protein_coding	STE like transcription factor	STE
19884097	6.56981	48.4536	BBA_01085	-2.8612	3.64545e-05	0.00042268	NW_007930837.1	1473792	1476661	+	2661	protein_coding	peptidase family M1	-
19884105	522.78	167.32	BBA_01093	1.64278	0.000183516	0.00162591	NW_007930837.1	1492811	1493560	-	750	protein_coding	hypothetical protein	-
19884113	2129.38	606.211	BBA_01101	1.8123	2.2624e-05	0.00028108	NW_007930837.1	1514276	1515793	-	1404	protein_coding	C6 zinc finger domain-containing protein	-
19884115	9896.59	2156.04	BBA_01103	2.19847	3.03945e-07	7.30069e-06	NW_007930837.1	1521760	1526068	+	4212	protein_coding	ABC transporter	ABC2_membrane
19884117	27.3494	536.72	BBA_01105	-4.2888	1.75974e-16	2.89849e-14	NW_007930837.1	1531342	1533326	+	1908	protein_coding	capsule-associated protein CAP1	-
19884119	3580.67	1366.04	BBA_01107	1.39014	0.000933262	0.00604849	NW_007930837.1	1535895	1536678	-	573	protein_coding	Rer1 family protein	-
19884126	155.308	543.12	BBA_01114	-1.8054	4.52749e-05	0.000505085	NW_007930837.1	1548072	1550216	+	1986	protein_coding	alpha-actinin	CH
19884129	1962.04	682.102	BBA_01117	1.5241	0.000327303	0.00262274	NW_007930837.1	1559348	1561042	+	1467	protein_coding	C6 zinc finger domain-containing protein	-
19884145	52.5038	8.22185	BBA_01133	2.65514	4.24015e-05	0.000476306	NW_007930837.1	1607440	1609095	+	1656	protein_coding	hypothetical protein	-
19884147	2861.04	906.12	BBA_01135	1.65861	9.07912e-05	0.000903794	NW_007930837.1	1613097	1614199	-	1023	protein_coding	anion-transporting ATPase	-
19884184	521.687	1790.3	BBA_01172	-1.77873	3.27449e-05	0.000385645	NW_007930837.1	1712826	1715383	-	2448	protein_coding	MCM2/3/5 family protein	MCM
19884223	741.513	56.6828	BBA_01211	3.70637	1.90706e-14	2.1324e-12	NW_007930837.1	1861909	1862766	-	858	protein_coding	hypothetical protein	-
19884225	75.4708	1199.63	BBA_01213	-3.98845	1.69338e-16	2.84021e-14	NW_007930837.1	1871795	1874611	+	2574	protein_coding	condensin complex component cnd2	-
19884231	1003.99	348.362	BBA_01219	1.52671	0.000368843	0.0028797	NW_007930837.1	1901901	1903203	+	1203	protein_coding	Golgi apparatus membrane protein tvp38	-
19884232	2306.55	775.367	BBA_01220	1.57261	0.000207418	0.00179676	NW_007930837.1	1903609	1905352	-	1467	protein_coding	hypothetical protein	-
19884236	43.7544	588.838	BBA_01224	-3.74685	3.45923e-14	3.69796e-12	NW_007930837.1	1913879	1914882	-	888	protein_coding	EF hand domain containing protein	-
19884241	1813.31	462.657	BBA_01229	1.97029	4.78714e-06	7.51117e-05	NW_007930837.1	1926544	1928173	+	1566	protein_coding	C2H2 transcription factor (TFIIIA)%2C putative	-
19884263	50.3164	244.126	BBA_01251	-2.27596	2.15479e-06	3.80432e-05	NW_007930838.1	36132	36758	-	564	protein_coding	Acyl-CoA N-acyltransferase	Acetyltransf_1
19884264	123.592	443.455	BBA_01252	-1.84227	3.81526e-05	0.000438192	NW_007930838.1	37812	39719	+	1908	protein_coding	Lecithin:cholesterol acyltransferase	-
19884276	154.215	1142.94	BBA_01264	-2.88881	2.11721e-10	1.04549e-08	NW_007930838.1	79875	83926	-	3972	protein_coding	microtubule associated protein	-
19884280	4958.69	1826.88	BBA_01268	1.44051	0.000602725	0.00429232	NW_007930838.1	94040	97398	-	3309	protein_coding	nrap protein	-
19884301	166.245	891.49	BBA_01289	-2.42211	6.23085e-08	1.79331e-06	NW_007930838.1	168567	170278	+	1539	protein_coding	eukaryotic and archaeal DNA primase small subunit	-
19884304	223.116	949.094	BBA_01292	-2.08821	2.04204e-06	3.63826e-05	NW_007930838.1	173711	176584	-	2778	protein_coding	DNA mismatch repair protein MSH2	-
19884306	4784.8	959.152	BBA_01294	2.31846	8.12415e-08	2.27103e-06	NW_007930838.1	183267	185004	+	1449	protein_coding	zinc/iron transporter protein	-
19884307	2648.87	993.898	BBA_01295	1.41408	0.000783767	0.00529541	NW_007930838.1	189742	190149	+	408	protein_coding	hypothetical protein	-
19884308	36.0988	1071.62	BBA_01296	-4.88722	4.33201e-21	1.40473e-18	NW_007930838.1	191593	193629	-	1986	protein_coding	kinesin heavy chain	Kinesin
19884316	201.242	2927.76	BBA_01304	-3.86202	1.67167e-16	2.84021e-14	NW_007930838.1	216577	218965	+	2292	protein_coding	metallothionein expression activator	-
19884320	183.744	597.982	BBA_01308	-1.70181	0.000101991	0.000998083	NW_007930838.1	225035	227687	+	2604	protein_coding	DNA ligase I	DNA_ligase_A_M
19884332	39.3798	529.405	BBA_01320	-3.74493	6.56077e-14	6.51257e-12	NW_007930838.1	264625	265492	-	795	protein_coding	hypothetical protein	-
19884336	193.587	1568.11	BBA_01324	-3.01723	2.87532e-11	1.67492e-09	NW_007930838.1	277594	277823	-	180	protein_coding	hypothetical protein	-
19884344	1288.35	245.04	BBA_01332	2.39379	5.55868e-08	1.63863e-06	NW_007930838.1	298003	299880	+	1581	protein_coding	Amidase family protein	Amidase
19884349	3243.82	247.783	BBA_01337	3.70983	1.13769e-15	1.51608e-13	NW_007930838.1	313824	314732	+	846	protein_coding	hypothetical protein	-
19884367	1328.81	199.322	BBA_01355	2.73613	1.04488e-09	4.49759e-08	NW_007930838.1	373569	375081	+	1398	protein_coding	hypothetical protein	-
19884372	232.959	824.742	BBA_01360	-1.82338	2.84292e-05	0.000343126	NW_007930838.1	387883	390479	+	2550	protein_coding	CDC45-like protein	-
19884380	961.34	206.637	BBA_01368	2.2172	4.8346e-07	1.06889e-05	NW_007930838.1	411461	412939	-	1479	protein_coding	arrestin-like protein	-
19884384	1073.99	299.902	BBA_01372	1.83994	2.08583e-05	0.000261819	NW_007930838.1	433151	433546	+	396	protein_coding	hypothetical protein	-
19884390	68.9088	689.417	BBA_01378	-3.32045	3.57726e-12	2.52171e-10	NW_007930838.1	448733	452311	-	3579	protein_coding	kinesin motor domain-containing protein	Kinesin
19884391	2745.11	861.316	BBA_01379	1.67209	8.23887e-05	0.000836615	NW_007930838.1	453267	455171	-	1905	protein_coding	major facilitator superfamily transporter	MFS_1
19884402	2064.85	341.048	BBA_01390	2.59752	3.93306e-09	1.51829e-07	NW_007930838.1	479980	481353	-	1374	protein_coding	hypothetical protein	-
19884404	292.017	72.2269	BBA_01392	2.01339	1.37206e-05	0.000184356	NW_007930838.1	496003	497874	+	1572	protein_coding	glycosyltransferase family 2	-
19884406	1288.35	480.944	BBA_01394	1.42132	0.000833281	0.00555152	NW_007930838.1	506730	508478	+	1506	protein_coding	GPI-anchored wall transfer protein 1	-
19884411	318.265	103.315	BBA_01399	1.62187	0.000309644	0.00249356	NW_007930838.1	530936	533461	+	2526	protein_coding	calcium/proton exchanger	Na_Ca_ex
19884415	2554.81	807.369	BBA_01403	1.66175	9.13895e-05	0.000908108	NW_007930838.1	545064	546621	+	1500	protein_coding	Cutinase palindrome-binding protein (PBP)	GATA
19884417	534.81	2013.4	BBA_01405	-1.91232	8.54051e-06	0.000122	NW_007930838.1	551289	552239	+	555	protein_coding	hypothetical protein	-
19884440	157.496	802.797	BBA_01428	-2.34889	1.47692e-07	3.80093e-06	NW_007930838.1	633251	634275	+	861	protein_coding	ASF1 like histone chaperone	-
19884451	204.523	1921.05	BBA_01439	-3.23084	1.48114e-12	1.14353e-10	NW_007930838.1	676019	677824	-	1806	protein_coding	WD domain-containing protein	-
19884452	3342.25	1178.6	BBA_01440	1.50364	0.000359982	0.00282184	NW_007930838.1	678729	681077	+	2250	protein_coding	kelch domain-containing protein	BTB
19884471	6567.47	1498.62	BBA_01459	2.1316	6.63129e-07	1.41779e-05	NW_007930838.1	738209	740473	+	2265	protein_coding	DEAD/DEAH box helicase	DEAD
19884472	21.8811	119.773	BBA_01460	-2.44646	4.20747e-06	6.70723e-05	NW_007930838.1	741266	741616	+	351	protein_coding	hypothetical protein	-
19884480	3522.71	1224.32	BBA_01468	1.5246	0.000298619	0.00242485	NW_007930838.1	759838	761190	-	1299	protein_coding	acetyl-CoA acetyltransferase	Thiolase_N
19884485	144.372	406.881	BBA_01473	-1.49412	0.000749518	0.00509526	NW_007930838.1	770813	771765	+	894	protein_coding	DUF292 domain-containing protein	-
19884489	155.308	465.4	BBA_01477	-1.58266	0.000338503	0.00268594	NW_007930838.1	781892	783015	-	1065	protein_coding	leucine carboxyl methyltransferase	-
19884490	701.048	3565.07	BBA_01478	-2.34616	6.72968e-08	1.93116e-06	NW_007930838.1	783456	787292	-	3837	protein_coding	hydantoinase B/oxoprolinase	Hydantoinase_B
19884491	75.4708	229.496	BBA_01479	-1.60308	0.000534411	0.00391767	NW_007930838.1	787602	790283	+	2115	protein_coding	fungal specific transcription factor	Fungal_trans
19884492	199.055	1822.3	BBA_01480	-3.19378	2.66882e-12	1.95205e-10	NW_007930838.1	791031	792543	+	1458	protein_coding	major facilitator superfamily transporter	MFS_1
19884493	2775.73	992.069	BBA_01481	1.48423	0.000432375	0.00328348	NW_007930838.1	793379	794546	+	1083	protein_coding	ubiquitin carrier protein	-
19884500	61.2531	968.296	BBA_01488	-3.98004	3.99436e-16	5.88744e-14	NW_007930838.1	826402	830165	-	3543	protein_coding	condensin complex component SMC2	SMC_N
19884501	468.097	1964.03	BBA_01489	-2.06867	1.74629e-06	3.18723e-05	NW_007930838.1	830611	834363	+	3654	protein_coding	inner centromere protein	-
19884503	63.4404	206.637	BBA_01491	-1.70189	0.000298994	0.00242587	NW_007930838.1	838041	839334	-	1050	protein_coding	WD domain-containing protein	-
19884510	203.43	656.5	BBA_01498	-1.68973	0.000110769	0.00107007	NW_007930838.1	850137	851184	-	990	protein_coding	ubiquitin-conjugating enzyme	UQ_con
19884513	555.59	2348.06	BBA_01501	-2.07915	1.45691e-06	2.72724e-05	NW_007930838.1	867736	869753	+	1704	protein_coding	major facilitator superfamily transporter	MFS_1
19884527	2839.16	198.408	BBA_01515	3.83803	2.19902e-16	3.39557e-14	NW_007930838.1	924875	926775	-	1593	protein_coding	Cytochrome P450 CYP548A5	p450
19884529	7442.4	2007	BBA_01517	1.89065	8.664e-06	0.000123402	NW_007930838.1	932835	934141	+	1218	protein_coding	U3 small nucleolar RNA-associated protein 6	-
19884548	334.67	47.5393	BBA_01536	2.81206	4.80151e-09	1.7965e-07	NW_007930838.1	990619	991528	-	870	protein_coding	hypothetical protein	-
19884549	207.804	1341.35	BBA_01537	-2.68972	1.85577e-09	7.58525e-08	NW_007930838.1	991771	992190	-	330	protein_coding	hypothetical protein	-
19884553	222.022	896.062	BBA_01541	-2.01235	4.57913e-06	7.24321e-05	NW_007930838.1	1000403	1004564	-	3966	protein_coding	WD domain-containing protein	-
19884564	751.356	176.464	BBA_01552	2.08928	2.2115e-06	3.86239e-05	NW_007930838.1	1047885	1048829	+	945	protein_coding	RNase P subunit p30	-
19884565	169.526	735.135	BBA_01553	-2.11577	1.82056e-06	3.29446e-05	NW_007930838.1	1049056	1050751	-	1539	protein_coding	hypothetical protein	-
19884568	117.03	332.818	BBA_01556	-1.50699	0.000737598	0.00503534	NW_007930838.1	1057163	1058126	-	852	protein_coding	RNA polymerase II mediator complex component Med8	-
19884570	72.1898	865.888	BBA_01558	-3.5822	7.62852e-14	7.49599e-12	NW_007930838.1	1064051	1069066	-	4959	protein_coding	GTPase-activator protein for Ras-like GTPase	CH
19884572	505.282	53.0254	BBA_01560	3.24908	1.18688e-11	7.64631e-10	NW_007930838.1	1076192	1077384	-	1086	protein_coding	triose-phosphate transporter	-
19884573	1579.26	189.264	BBA_01561	3.05988	1.59501e-11	9.88297e-10	NW_007930838.1	1082263	1084019	+	1686	protein_coding	hypothetical protein	-
19884576	3646.29	1003.04	BBA_01564	1.86191	1.23014e-05	0.000167603	NW_007930838.1	1089481	1091307	-	1827	protein_coding	hypothetical protein	-
19884584	30.6304	715.019	BBA_01572	-4.53972	1.83824e-18	4.2577e-16	NW_007930838.1	1116839	1119457	+	2619	protein_coding	hypothetical protein	-
19884587	13700.4	1817.73	BBA_01575	2.91391	4.05881e-11	2.2692e-09	NW_007930838.1	1124544	1126937	-	2394	protein_coding	ATPase protein	AAA
19884591	489.97	71.3126	BBA_01579	2.77815	2.82507e-09	1.11264e-07	NW_007930838.1	1137374	1138990	-	1476	protein_coding	2-oxoacid dehydrogenase acyltransferase	Biotin_lipoyl
19884595	1484.11	538.548	BBA_01583	1.46221	0.000570583	0.00412073	NW_007930838.1	1145117	1147171	-	1998	protein_coding	metalloregulatory protein	-
19884600	2070.32	158.176	BBA_01588	3.70913	2.06105e-15	2.67332e-13	NW_007930838.1	1160802	1162319	+	1401	protein_coding	RNA recognition motif-containing protein	-
19884620	4778.23	1098.13	BBA_01608	2.12129	7.66272e-07	1.57264e-05	NW_007930838.1	1210896	1212420	-	1461	protein_coding	acid proteinase PEPI precursor	Asp
19884627	13001.5	3437.97	BBA_01615	1.91901	6.30605e-06	9.5109e-05	NW_007930838.1	1234961	1235942	+	921	protein_coding	aquaporin-2	-
19884630	66.7214	200.237	BBA_01618	-1.58391	0.000683479	0.00470884	NW_007930838.1	1244740	1247465	+	2541	protein_coding	S-adenosylmethionine:diacylglycerol 3-amino-3-carboxypropyl transferase btaA	-
19884649	3250.38	1246.26	BBA_01637	1.3829	0.000996458	0.00637733	NW_007930838.1	1294819	1296343	+	1338	protein_coding	ZIP Zinc transporter	-
19884661	67.8151	15.5368	BBA_01649	2.11622	0.000204205	0.00177366	NW_007930838.1	1322775	1323654	-	807	protein_coding	IgE-binding protein	-
19884669	55.7848	229.496	BBA_01657	-2.03834	1.68088e-05	0.000218022	NW_007930838.1	1356635	1358697	-	1956	protein_coding	prolyl oligopeptidase	-
19884679	111.562	5.47874	BBA_01667	4.31504	2.78101e-11	1.62974e-09	NW_007930838.1	1391321	1393014	-	1620	protein_coding	forkhead domain-containing protein	Fork_head
19884704	2454.19	724.163	BBA_01692	1.76067	3.62608e-05	0.00042144	NW_007930838.1	1470233	1471718	-	1410	protein_coding	glycosyl transferase family 4	Glycos_transf_4
19884725	35.0051	114.287	BBA_01713	-1.70389	0.000662374	0.00459927	NW_007930838.1	1539736	1541133	-	1398	protein_coding	pyridine nucleotide-disulfide oxidoreductase%2C putative	Pyr_redox_2
19884731	4527.78	832.971	BBA_01719	2.44228	1.97824e-08	6.39346e-07	NW_007930838.1	1552827	1556431	-	3546	protein_coding	homeobox and C2H2 transcription factor	Coprinus_mating
19884736	699.954	2833.58	BBA_01724	-2.01712	2.7289e-06	4.60082e-05	NW_007930838.1	1570832	1571913	-	876	protein_coding	hypothetical protein	-
19884745	19830.4	6468.15	BBA_01733	1.61627	0.000122318	0.0011519	NW_007930838.1	1612132	1618945	-	6705	protein_coding	carbamoyl-phosphate synthase	CPSase_L_D2
19884753	508.563	1678.75	BBA_01741	-1.72267	5.68948e-05	0.000617026	NW_007930838.1	1634798	1635816	-	876	protein_coding	ThiJ/PfpI family protein	DJ-1_PfpI
19884770	29.5368	563.236	BBA_01758	-4.2478	1.88214e-16	3.00155e-14	NW_007930838.1	1677927	1682205	+	4176	protein_coding	Spc7 kinetochore protein	-
19884792	238.427	58.5116	BBA_01780	2.02422	1.59588e-05	0.000208385	NW_007930839.1	5209	6574	-	1224	protein_coding	putative xylanase 1	-
19884793	7242.26	1489.48	BBA_01781	2.28153	1.19593e-07	3.19616e-06	NW_007930839.1	9148	13960	+	4584	protein_coding	ABC-2 type transporter	ABC2_membrane
19884795	1489.58	181.95	BBA_01783	3.03236	2.23016e-11	1.34751e-09	NW_007930839.1	16442	17911	-	1470	protein_coding	secretory lipase	-
19884798	4152.66	799.14	BBA_01786	2.37732	4.42694e-08	1.33743e-06	NW_007930839.1	23162	25216	-	2055	protein_coding	RNA polymerase I specific transcription initiation factor RRN3	RRN3
19884807	76.5644	277.043	BBA_01795	-1.85385	5.80992e-05	0.000626595	NW_007930839.1	38992	40103	-	801	protein_coding	pyroglutamyl peptidase type I	-
19884813	95.1568	544.949	BBA_01801	-2.51632	4.35876e-08	1.32094e-06	NW_007930839.1	54199	56862	+	2664	protein_coding	Spc97/Spc98 family protein	-
19884816	127.967	631.813	BBA_01804	-2.30271	3.31911e-07	7.90964e-06	NW_007930839.1	63242	64801	+	1560	protein_coding	DNA mismatch repair protein msh-2	-
19884832	30.6304	149.947	BBA_01820	-2.2872	6.44434e-06	9.60038e-05	NW_007930839.1	110409	111176	-	696	protein_coding	voltage-gated hydrogen channel 1	Ion_trans
19884847	257.019	1115.51	BBA_01835	-2.11727	1.37959e-06	2.61611e-05	NW_007930839.1	145991	146767	-	777	protein_coding	ureidoglycolate hydrolase	-
19884850	38.2861	323.675	BBA_01838	-3.07585	5.6593e-10	2.5726e-08	NW_007930839.1	153362	153816	-	273	protein_coding	hypothetical protein	-
19884854	1.10165	34.7383	BBA_01842	-4.8392	9.26662e-07	1.84347e-05	NW_007930839.1	166691	168736	-	1941	protein_coding	nucleotide sugar dehydrogenase	-
19884864	1.38778e-17	14.6224	BBA_01852	-6.88883	0.000315208	0.00253417	NW_007930839.1	199463	200828	-	1071	protein_coding	hypothetical protein	-
19884884	40.4734	138.061	BBA_01872	-1.76748	0.000345502	0.0027237	NW_007930839.1	261598	262182	-	585	protein_coding	hypothetical protein	-
19884897	1658.01	430.654	BBA_01885	1.94451	6.43542e-06	9.60038e-05	NW_007930839.1	310432	311983	-	1395	protein_coding	sphingosine N-acyltransferase lac1	LAG1
19884905	262.488	90.514	BBA_01893	1.53458	0.00070716	0.00485138	NW_007930839.1	336119	337524	-	1149	protein_coding	hypothetical protein	-
19884918	35.0051	4.56436	BBA_01906	2.90278	7.62932e-05	0.000785376	NW_007930839.1	365832	366655	-	672	protein_coding	mitochondrial carrier protein (Pet8)	Mito_carr
19884919	847.599	215.781	BBA_01907	1.97313	6.39066e-06	9.5669e-05	NW_007930839.1	367370	368635	-	1266	protein_coding	5-azacytidine resistance protein azr1	SpoIIE
19884922	4554.03	576.037	BBA_01910	2.98262	2.11583e-11	1.28643e-09	NW_007930839.1	376221	376850	+	630	protein_coding	hypothetical protein	-
19884923	2529.66	848.515	BBA_01911	1.57577	0.00019884	0.00173326	NW_007930839.1	378083	379129	+	1047	protein_coding	DNA/RNA non-specific endonuclease	-
19884928	15.3191	63.0833	BBA_01916	-2.03399	0.000543898	0.00397225	NW_007930839.1	393328	393830	-	420	protein_coding	hypothetical protein	-
19884930	3562.08	22584.6	BBA_01918	-2.66451	1.04325e-09	4.49759e-08	NW_007930839.1	398468	399372	+	762	protein_coding	hypothetical protein	-
19884945	1.10165	21.9373	BBA_01933	-4.17924	0.000109596	0.00105979	NW_007930839.1	457649	458491	-	843	protein_coding	phospholipase/Carboxylesterase	Abhydrolase_2
19884950	170.62	550.435	BBA_01938	-1.68915	0.000122092	0.00115088	NW_007930839.1	468488	469797	+	1149	protein_coding	replication factor C	AAA
19884951	75.4708	266.07	BBA_01939	-1.8163	8.45478e-05	0.000854598	NW_007930839.1	469899	471440	-	1542	protein_coding	hypothetical protein	-
19884955	152.027	659.243	BBA_01943	-2.11566	2.10976e-06	3.74747e-05	NW_007930839.1	484181	486871	+	2211	protein_coding	origin recognition complex subunit	-
19884963	200.149	672.959	BBA_01951	-1.74889	6.52322e-05	0.000691263	NW_007930839.1	514237	515295	-	807	protein_coding	HpcH/HpaI aldolase/citrate lyase family protein	-
19884967	7.66347	38.3957	BBA_01955	-2.30801	0.00083827	0.00557395	NW_007930839.1	520794	521501	-	609	protein_coding	isochorismatase hydrolase	Isochorismatase
19884968	18.6001	126.174	BBA_01956	-2.75451	4.14249e-07	9.50428e-06	NW_007930839.1	522685	525066	+	2166	protein_coding	glycoside hydrolase family 15	-
19884973	35.0051	111.544	BBA_01961	-1.66888	0.000884383	0.00579267	NW_007930839.1	537301	538805	+	1422	protein_coding	hypothetical protein	-
19884976	3233.98	1148.42	BBA_01964	1.49354	0.000393868	0.00304091	NW_007930839.1	546683	548731	+	1851	protein_coding	ferric-chelate reductase	Ferric_reduct
19884978	37.1924	2.73558	BBA_01966	3.70163	2.92973e-06	4.88021e-05	NW_007930839.1	552232	553296	-	1065	protein_coding	hypothetical protein	-
19884987	1223.82	417.853	BBA_01975	1.55001	0.000281853	0.00231248	NW_007930839.1	583219	585137	-	1641	protein_coding	CwfJ domain protein	-
19884988	6788.39	2297.77	BBA_01976	1.56278	0.000204875	0.0017779	NW_007930839.1	585517	593451	+	7935	protein_coding	down-regulated in metastasis	-
19884996	204.523	49.368	BBA_01984	2.0476	1.80867e-05	0.000232734	NW_007930839.1	612363	613152	-	744	protein_coding	superoxide dismutase	-
19884999	628.866	96.0002	BBA_01987	2.70993	3.27943e-09	1.28638e-07	NW_007930839.1	630118	631163	-	423	protein_coding	phospholipase A2	-
19885007	25.1621	1.82118	BBA_01995	3.69401	0.000167283	0.00150123	NW_007930839.1	647537	648581	+	900	protein_coding	methyltransferase-like protein	-
19885008	553.403	0.906807	BBA_01996	9.05749	1.09739e-30	8.21185e-28	NW_007930839.1	648977	649979	-	849	protein_coding	GPI anchored protein%2C putative	-
19885009	649.645	1.82118	BBA_01997	8.37792	6.09181e-31	4.93843e-28	NW_007930839.1	652086	652923	+	696	protein_coding	hypothetical protein	-
19885029	90.7821	444.37	BBA_02017	-2.28986	5.56996e-07	1.2149e-05	NW_007930839.1	717023	718066	+	1044	protein_coding	glycoside hydrolase family 18	-
19885042	1679.88	365.735	BBA_02030	2.19907	4.35441e-07	9.78473e-06	NW_007930839.1	757260	758820	-	1446	protein_coding	aldehyde dehydrogenase	Aldedh
19885048	158.589	534.891	BBA_02036	-1.75324	7.23573e-05	0.00075606	NW_007930839.1	776070	777294	-	1056	protein_coding	iron permease FTR1 family protein	-
19885049	87.5011	396.823	BBA_02037	-2.17968	2.03528e-06	3.63288e-05	NW_007930839.1	777856	779965	+	1911	protein_coding	multicopper oxidase	-
19885056	606.992	188.35	BBA_02044	1.68753	0.000114681	0.00110011	NW_007930839.1	793535	794954	+	1191	protein_coding	integral membrane protein%2C putative	-
19885061	5446.46	1304.78	BBA_02049	2.0614	1.45782e-06	2.72724e-05	NW_007930839.1	809904	813640	-	3687	protein_coding	integral membrane protein	-
19885062	17.5064	65.8264	BBA_02050	-1.90408	0.000951973	0.00614518	NW_007930839.1	818233	820821	-	2589	protein_coding	DNA mismatch repair protein	-
19885064	6190.16	1969.52	BBA_02052	1.65207	9.08625e-05	0.000903794	NW_007930839.1	822490	825264	-	2709	protein_coding	hypothetical protein	-
19885065	2398.42	761.651	BBA_02053	1.6547	9.77488e-05	0.000960505	NW_007930839.1	833002	835208	+	1851	protein_coding	cation efflux family protein	-
19885068	1526.77	188.35	BBA_02056	3.01809	2.77185e-11	1.62974e-09	NW_007930839.1	849186	851220	+	1881	protein_coding	YT521-B-like splicing factor	YTH
19885069	54973.1	905.205	BBA_02057	5.92413	1.59178e-31	1.54849e-28	NW_007930839.1	852859	853557	+	699	protein_coding	heat shock protein 30	-
19885081	269.05	66.7408	BBA_02069	2.00901	1.47678e-05	0.000195155	NW_007930839.1	883911	884387	-	477	protein_coding	hypothetical protein	-
19885091	216.554	675.702	BBA_02079	-1.64117	0.000165481	0.00148643	NW_007930839.1	922277	923439	-	1062	protein_coding	hypothetical protein	-
19885095	124.686	39.3101	BBA_02083	1.66185	0.000781642	0.00528777	NW_007930839.1	927256	929268	-	1314	protein_coding	hypothetical protein	-
19885101	13090.1	4009.44	BBA_02089	1.70697	5.25422e-05	0.000576897	NW_007930839.1	938404	939746	-	1038	protein_coding	protein arginine N-methyltransferase	-
19885104	88.5948	915.263	BBA_02092	-3.3672	8.49945e-13	7.007e-11	NW_007930839.1	942786	945323	-	2538	protein_coding	serine/threonine-protein kinase MPS1	Pkinase
19885107	1.38778e-17	28.3378	BBA_02095	-7.83712	7.40189e-07	1.54188e-05	NW_007930839.1	952983	953201	-	219	protein_coding	hypothetical protein	-
19885108	2312.02	741.536	BBA_02096	1.64038	0.000112684	0.00108641	NW_007930839.1	955517	957730	-	1845	protein_coding	hypothetical protein	-
19885118	6202.19	1612	BBA_02106	1.94383	5.05156e-06	7.87525e-05	NW_007930839.1	982979	986935	+	2952	protein_coding	copper amine oxidase	-
19885124	13.1318	74.0556	BBA_02112	-2.48534	3.1802e-05	0.000374993	NW_007930839.1	1002529	1003212	+	684	protein_coding	LCCL domain-containing protein	-
19885131	654.02	185.607	BBA_02119	1.81632	3.4028e-05	0.000398312	NW_007930839.1	1029435	1030367	+	933	protein_coding	X-Pro dipeptidyl-peptidase (S15 family) protein	-
19885138	160.777	34.7383	BBA_02126	2.20605	7.98998e-06	0.000115321	NW_007930839.1	1069267	1070350	-	867	protein_coding	fumarylacetoacetate hydrolase	FAA_hydrolase
19885145	2364.51	552.264	BBA_02133	2.09784	1.17903e-06	2.27572e-05	NW_007930839.1	1088120	1089263	-	1074	protein_coding	integral membrane protein	-
19885154	154.215	437.055	BBA_02142	-1.50222	0.000665049	0.00460797	NW_007930839.1	1114972	1116782	-	1662	protein_coding	phosphoglucose isomerase	-
19885157	8.75713	108.801	BBA_02145	-3.61774	3.56585e-09	1.38754e-07	NW_007930839.1	1126438	1127364	+	927	protein_coding	adaptin ear-binding coat-associated protein	-
19885163	144.372	1139.28	BBA_02151	-2.97926	6.99177e-11	3.67654e-09	NW_007930839.1	1144004	1147438	+	3435	protein_coding	hypothetical protein	-
19885168	19.6938	192.008	BBA_02156	-3.27782	8.38092e-10	3.68912e-08	NW_007930839.1	1166092	1168516	+	2136	protein_coding	sporulation associated protein	-
19885171	1580.36	5659.86	BBA_02159	-1.84044	1.47851e-05	0.000195155	NW_007930839.1	1181427	1183052	+	1479	protein_coding	homoserine O-acetyltransferase	Abhydrolase_1
19885199	12.0381	85.0279	BBA_02187	-2.80864	1.48438e-06	2.75624e-05	NW_007930839.1	1259773	1260210	+	438	protein_coding	hypothetical protein	-
19885205	30.6304	105.144	BBA_02193	-1.77564	0.000542953	0.00396833	NW_007930839.1	1280615	1281587	+	861	protein_coding	hypothetical protein	-
19885208	783.073	245.04	BBA_02196	1.67557	0.000113714	0.00109309	NW_007930839.1	1289892	1291055	+	1101	protein_coding	nuc-1 negative regulatory protein preg	-
19885215	144.372	502.889	BBA_02203	-1.79966	5.14121e-05	0.000565126	NW_007930839.1	1308665	1311025	-	2208	protein_coding	pyridine nucleotide-disulfide oxidoreductase%2C putative	-
19885223	4393.26	1604.69	BBA_02211	1.45292	0.000546116	0.00397651	NW_007930839.1	1332788	1336003	+	3084	protein_coding	ubiquitin-activating enzyme E1	-
19885224	22.9748	86.8566	BBA_02212	-1.91346	0.000356593	0.00279979	NW_007930839.1	1336805	1338104	+	1020	protein_coding	glutathione S-transferase	-
19885225	145.465	683.931	BBA_02213	-2.2323	5.95241e-07	1.28678e-05	NW_007930839.1	1338306	1339745	-	1275	protein_coding	hypothetical protein	-
19885233	106.093	310.874	BBA_02221	-1.55002	0.000618623	0.0043767	NW_007930839.1	1367622	1369219	-	1527	protein_coding	defects in morphology protein 1	-
19885236	405.758	62.169	BBA_02224	2.70371	9.76055e-09	3.36704e-07	NW_007930839.1	1374760	1375388	-	570	protein_coding	hypothetical protein	-
19885240	674.8	184.693	BBA_02228	1.86855	2.03141e-05	0.000256977	NW_007930839.1	1385713	1388352	+	2640	protein_coding	hypothetical protein	-
19885246	1661.29	507.46	BBA_02234	1.71066	6.25388e-05	0.000667542	NW_007930839.1	1408995	1410626	+	1551	protein_coding	histidine acid phosphatase	Acid_phosphat_A
19885268	35.0051	548.606	BBA_02256	-3.96568	5.69404e-15	7.01159e-13	NW_007930839.1	1483486	1489677	+	6192	protein_coding	peptidase family C50	-
19885289	1028.05	3747.94	BBA_02277	-1.86607	1.18811e-05	0.000162788	NW_007930839.1	1554645	1556936	+	1977	protein_coding	Ser/Thr protein phosphatase family protein	-
19885293	4675.43	1082.59	BBA_02281	2.11047	8.65475e-07	1.74314e-05	NW_007930839.1	1568638	1569904	+	990	protein_coding	Zn-dependent alcohol dehydrogenases (ISS)	-
19885295	33519.8	3123.43	BBA_02283	3.42375	3.12919e-14	3.3823e-12	NW_007930839.1	1572041	1574812	+	2772	protein_coding	heat shock protein HSP98	AAA
19885297	202.336	731.478	BBA_02285	-1.85349	2.3809e-05	0.000294002	NW_007930839.1	1578059	1579687	-	1533	protein_coding	PBN1 protein	-
19885298	743.701	167.32	BBA_02286	2.1512	1.21127e-06	2.32411e-05	NW_007930839.1	1580494	1583705	+	2844	protein_coding	protein tyrosine phosphatase (Pyp1)%2C putative	Homeobox
19885302	91.8758	269.728	BBA_02290	-1.55262	0.000630454	0.00444102	NW_007930839.1	1609115	1610588	-	1344	protein_coding	eukaryotic aspartyl protease	Asp
19885312	6541.22	2502.59	BBA_02300	1.38609	0.000937558	0.00606824	NW_007930839.1	1633797	1636164	-	2148	protein_coding	tryptophan synthase	PALP
19885315	2485.91	14132.3	BBA_02303	-2.50709	7.7128e-09	2.70867e-07	NW_007930839.1	1643728	1645012	+	1227	protein_coding	coproporphyrinogen III oxidase	-
19885323	319.358	946.351	BBA_02311	-1.56687	0.000271866	0.00224509	NW_007930840.1	16796	17702	+	465	protein_coding	Cu/Zn superoxide dismutase	-
19885327	1152.73	4370.61	BBA_02315	-1.92268	6.54756e-06	9.72962e-05	NW_007930840.1	31456	32758	+	951	protein_coding	protein family CysZ	-
19885328	27126.2	10201.5	BBA_02316	1.4109	0.000742992	0.00506151	NW_007930840.1	33932	35447	+	975	protein_coding	transaldolase-like protein	-
19885334	50.3164	1257.23	BBA_02322	-4.63989	3.6885e-20	1.08733e-17	NW_007930840.1	53376	60430	+	6957	protein_coding	Myosin	Myosin_head
19885335	244.989	1074.36	BBA_02323	-2.13218	1.20976e-06	2.32411e-05	NW_007930840.1	62931	63741	-	744	protein_coding	ubiquitin carboxyl-terminal hydrolase%2C family 1	-
19885336	223.116	829.314	BBA_02324	-1.8936	1.52487e-05	0.000200188	NW_007930840.1	64078	65539	-	1233	protein_coding	protein kinase rad3	-
19885338	13.1318	53.0254	BBA_02326	-2.00444	0.00085276	0.00564714	NW_007930840.1	68752	70898	-	2046	protein_coding	sodium symporter family protein	-
19885343	6710.74	1900.94	BBA_02331	1.81969	1.78914e-05	0.000230526	NW_007930840.1	89490	91256	+	1644	protein_coding	membrane transporter	-
19885345	1094.77	384.937	BBA_02333	1.50759	0.000414186	0.0031701	NW_007930840.1	93575	95734	+	2160	protein_coding	carbamoyl-phosphate synthase subunit L	CPSase_L_D2
19885363	263.581	45.7106	BBA_02351	2.52414	1.4268e-07	3.69146e-06	NW_007930840.1	145893	147320	-	1428	protein_coding	hypothetical protein	-
19885368	1750.97	626.327	BBA_02356	1.48296	0.000471442	0.00354694	NW_007930840.1	172743	173999	+	1257	protein_coding	hypothetical protein	-
19885370	78.7518	292.587	BBA_02358	-1.89199	3.91908e-05	0.000448001	NW_007930840.1	183140	185251	+	1908	protein_coding	IBR domain-containing protein	-
19885378	2542.78	787.253	BBA_02366	1.69133	6.96117e-05	0.000731298	NW_007930840.1	208070	212794	+	4725	protein_coding	ATP-binding cassette sub-family A member 9	ABC_tran
19885382	110.468	776.281	BBA_02370	-2.81167	9.01456e-10	3.95016e-08	NW_007930840.1	227671	229772	+	1974	protein_coding	serine/threonine-protein kinase DBF20	Pkinase
19885383	2269.36	707.704	BBA_02371	1.68088	7.7304e-05	0.000792427	NW_007930840.1	231081	234153	-	2517	protein_coding	Zinc finger%2C GATA-type	GATA
19885391	1228.19	463.571	BBA_02379	1.4054	0.000940441	0.00607881	NW_007930840.1	257458	258264	-	807	protein_coding	adhesin protein Mad2	-
19885394	71.0961	17.3655	BBA_02382	2.02501	0.000284129	0.00232269	NW_007930840.1	265443	267126	-	1611	protein_coding	Cytochrome P450 CYP52T1	p450
19885406	3.28888	42.9675	BBA_02394	-3.66172	7.9832e-06	0.000115321	NW_007930840.1	303972	304808	-	837	protein_coding	methyltransferase-like protein	-
19885407	101.719	294.415	BBA_02395	-1.53226	0.000682408	0.00470479	NW_007930840.1	305341	307209	-	1785	protein_coding	Zn(2)-C6-type transcriptional repressor	Zn_clus
19885412	600.43	165.491	BBA_02400	1.85838	2.43227e-05	0.00029913	NW_007930840.1	318820	320337	+	1518	protein_coding	amidase-like protein	Amidase
19885429	234.052	63.0833	BBA_02417	1.88921	5.64758e-05	0.000613851	NW_007930840.1	383105	385030	+	1533	protein_coding	secreted aspartic proteinase	Asp
19885430	366.386	127.088	BBA_02418	1.5265	0.000599862	0.00428133	NW_007930840.1	385835	388269	+	1737	protein_coding	AMP-binding enzyme	AMP-binding
19885444	300.766	992.983	BBA_02432	-1.72276	6.60684e-05	0.000699362	NW_007930840.1	446347	447009	+	663	protein_coding	triacylglycerol lipase	-
19885452	14.2254	128.917	BBA_02440	-3.16958	2.54647e-08	8.11712e-07	NW_007930840.1	466342	468165	+	1824	protein_coding	peptidase M61 domain protein	-
19885460	21.8811	182.864	BBA_02448	-3.05638	5.89733e-09	2.13939e-07	NW_007930840.1	487372	488938	-	1473	protein_coding	SPFH domain/Band 7 family protein	-
19885471	1.38778e-17	28.3378	BBA_02459	-7.83712	7.40189e-07	1.54188e-05	NW_007930840.1	530469	531129	+	600	protein_coding	hypothetical protein	-
19885478	159.683	469.057	BBA_02466	-1.5539	0.000409406	0.00314341	NW_007930840.1	546581	548824	+	2142	protein_coding	DNA repair protein	Metallophos
19885488	1187.73	426.083	BBA_02476	1.4787	0.000530061	0.00389459	NW_007930840.1	577446	579215	+	1557	protein_coding	Sugar transporter family protein	Sugar_tr
19885490	3811.43	1308.44	BBA_02478	1.54239	0.000253817	0.00211398	NW_007930840.1	587053	589052	+	1842	protein_coding	R3H domain-containing protein	R3H
19885495	5087.74	1285.58	BBA_02483	1.98449	3.34651e-06	5.51778e-05	NW_007930840.1	611974	615698	+	3567	protein_coding	serine/threonine-protein kinase ssp1	Pkinase
19885499	144.372	968.296	BBA_02487	-2.74469	1.43731e-09	6.04734e-08	NW_007930840.1	626315	631447	-	5133	protein_coding	WD repeat domain-containing protein	-
19885500	95.1568	397.738	BBA_02488	-2.06215	6.34598e-06	9.52681e-05	NW_007930840.1	632228	635332	+	3105	protein_coding	protamine P1	-
19885514	80.9391	317.274	BBA_02502	-1.96934	1.73462e-05	0.000224047	NW_007930840.1	671437	674957	-	3465	protein_coding	timeless protein	TIMELESS_C
19885518	1726.91	646.442	BBA_02506	1.4174	0.000812271	0.00543825	NW_007930840.1	690743	691910	+	981	protein_coding	Rox3 mediator complex subunit	-
19885524	34045.8	8372.75	BBA_02512	2.02369	2.03328e-06	3.63288e-05	NW_007930840.1	714847	716909	-	2007	protein_coding	putative ATP-dependent RNA helicase DED1	DEAD
19885525	96.2504	11.8793	BBA_02513	3.00417	1.45394e-07	3.7517e-06	NW_007930840.1	719774	720475	+	630	protein_coding	hypothetical protein	-
19885527	1987.2	628.155	BBA_02515	1.66133	9.56793e-05	0.000943028	NW_007930840.1	722685	724286	-	1509	protein_coding	citrate synthase family member	Citrate_synt
19885528	1963.14	251.441	BBA_02516	2.9642	4.36467e-11	2.42626e-09	NW_007930840.1	725473	727856	-	1629	protein_coding	Malate synthase%2C glyoxysomal	-
19885537	7077.12	2508.07	BBA_02525	1.49653	0.000367274	0.00286975	NW_007930840.1	763489	766301	-	2709	protein_coding	U3 small nucleolar RNA-associated protein	-
19885539	471.378	1611.09	BBA_02527	-1.77284	3.58493e-05	0.000417156	NW_007930840.1	768583	770901	-	2163	protein_coding	MCM2/3/5 family protein	MCM
19885545	146.559	597.067	BBA_02533	-2.02558	5.29303e-06	8.16016e-05	NW_007930840.1	793909	796130	-	2031	protein_coding	tetratricopeptide-like protein	-
19885549	167.339	599.81	BBA_02537	-1.84105	3.08744e-05	0.000366724	NW_007930840.1	804512	806717	-	2046	protein_coding	DNA polymerase alpha/epsilon subunit B	-
19885563	1.10165	37.4814	BBA_02551	-4.94845	3.45318e-07	8.17337e-06	NW_007930840.1	853452	854012	-	561	protein_coding	hypothetical protein	-
19885580	7.66347	52.1111	BBA_02568	-2.74736	3.40661e-05	0.000398312	NW_007930840.1	901754	902858	+	924	protein_coding	short chain dehydrogenase	adh_short
19885585	96.2504	370.307	BBA_02573	-1.94262	1.98221e-05	0.000252064	NW_007930840.1	911629	913615	+	1911	protein_coding	hypothetical protein	-
19885586	209.992	623.584	BBA_02574	-1.56975	0.00030642	0.00247374	NW_007930840.1	914072	915211	+	996	protein_coding	Urease accessory protein UreF	-
19885607	832.288	259.67	BBA_02595	1.67987	0.000101895	0.000998083	NW_007930840.1	989624	991345	+	1722	protein_coding	major facilitator superfamily transporter	MFS_1
19885608	3202.26	1083.5	BBA_02596	1.56326	0.000213847	0.00183935	NW_007930840.1	991904	994830	+	1575	protein_coding	hypothetical protein	-
19885614	64.5341	202.065	BBA_02602	-1.64502	0.000444639	0.0033661	NW_007930840.1	1011676	1012239	+	564	protein_coding	cell wall protein	-
19885621	791.822	224.01	BBA_02609	1.82098	3.01586e-05	0.000360421	NW_007930840.1	1030917	1032742	+	1590	protein_coding	major facilitator superfamily transporter	MFS_1
19885623	123.592	463.571	BBA_02611	-1.90625	2.07155e-05	0.000260569	NW_007930840.1	1036098	1038039	-	1842	protein_coding	chromatin assembly factor 1 subunit A	-
19885625	31.7241	4.56436	BBA_02613	2.76129	0.000252157	0.00210557	NW_007930840.1	1043612	1045356	-	1689	protein_coding	multicopper oxidase	-
19885635	7.66347	70.3982	BBA_02623	-3.18036	8.52654e-07	1.72805e-05	NW_007930840.1	1073497	1074260	+	612	protein_coding	coiled-coil domain-containing protein	-
19885645	42.6608	131.66	BBA_02633	-1.62334	0.000976544	0.00627051	NW_007930840.1	1108542	1109708	-	1167	protein_coding	alpha/beta hydrolase fold-3 domain containing protein	Abhydrolase_3
19885648	77.6581	448.027	BBA_02636	-2.52664	5.11468e-08	1.52158e-06	NW_007930840.1	1114666	1115389	-	639	protein_coding	BNS1 protein	-
19885669	2712.3	876.86	BBA_02657	1.62894	0.000121243	0.0011467	NW_007930840.1	1215691	1216960	-	795	protein_coding	Der1-like family protein	-
19885671	204.523	557.75	BBA_02659	-1.44687	0.000894468	0.00585164	NW_007930840.1	1218196	1219326	-	1068	protein_coding	replication factor C	AAA
19885680	94.0631	301.73	BBA_02668	-1.6804	0.000233212	0.00197966	NW_007930840.1	1255287	1256753	+	1467	protein_coding	pyridine nucleotide-disulfide oxidoreductase%2C putative	Pyr_redox_2
19885698	222.022	702.218	BBA_02686	-1.66073	0.000139931	0.00129396	NW_007930840.1	1314192	1316126	-	1881	protein_coding	tetratricopeptide-like protein	-
19885700	1726.91	495.574	BBA_02688	1.80073	2.64322e-05	0.000322222	NW_007930840.1	1319654	1320395	+	684	protein_coding	imidazoleglycerol-phosphate dehydratase	-
19885711	5.47616	37.4814	BBA_02699	-2.74958	0.000231229	0.00196625	NW_007930840.1	1344655	1346126	+	1368	protein_coding	mitochondrial chaperone BCS1	AAA
19885714	44.8481	160.919	BBA_02702	-1.84065	0.000152826	0.00139271	NW_007930840.1	1351927	1353488	+	1356	protein_coding	salicylate hydroxylase	FAD_binding_3
19885718	7394.28	2601.34	BBA_02706	1.50711	0.000334375	0.00266842	NW_007930840.1	1363824	1365241	+	1188	protein_coding	triose-phosphate transporter	-
19885726	19655.4	4911.91	BBA_02714	2.00054	2.63528e-06	4.46696e-05	NW_007930840.1	1380343	1384466	-	3195	protein_coding	PhoD-like phosphatase	FAD_binding_3
19885731	1137.42	413.282	BBA_02719	1.46026	0.000618156	0.00437658	NW_007930840.1	1394446	1394977	+	297	protein_coding	hypothetical protein	-
19885732	631.053	233.154	BBA_02720	1.43593	0.000899472	0.00587253	NW_007930840.1	1396756	1398132	+	1128	protein_coding	glycoside hydrolase family 16 protein	-
19885734	173.901	54.8541	BBA_02722	1.6621	0.00042516	0.00323876	NW_007930840.1	1401725	1404135	+	2013	protein_coding	nitrate assimilation regulatory protein nirA	-
19885740	4.38251	38.3957	BBA_02728	-3.09816	7.02462e-05	0.000736374	NW_007930840.1	1413758	1414618	+	861	protein_coding	hypothetical protein	-
19885741	33.9114	174.635	BBA_02729	-2.36063	2.23457e-06	3.89569e-05	NW_007930840.1	1417262	1419043	+	1716	protein_coding	origin recognition complex subunit 2	-
19885765	1.10165	21.9373	BBA_02753	-4.17924	0.000109596	0.00105979	NW_007930841.1	21788	22393	+	606	protein_coding	hypothetical protein	-
19885771	815.883	136.232	BBA_02759	2.58111	1.08479e-08	3.71579e-07	NW_007930841.1	40434	41379	+	888	protein_coding	hypothetical protein	-
19885777	121.405	516.604	BBA_02765	-2.08822	3.45831e-06	5.67969e-05	NW_007930841.1	54971	55783	-	702	protein_coding	DJ-1/PfpI family protein	DJ-1_PfpI
19885782	5.47616	48.4536	BBA_02770	-3.11887	1.46563e-05	0.00019451	NW_007930841.1	66181	67648	+	1401	protein_coding	DUF895 domain membrane protein	MFS_1
19885789	106.093	368.478	BBA_02777	-1.79517	7.28665e-05	0.000760564	NW_007930841.1	92354	93569	+	1155	protein_coding	hypothetical protein	-
19885809	179.369	592.495	BBA_02797	-1.72326	8.83003e-05	0.00088373	NW_007930841.1	148298	149445	-	1074	protein_coding	Serine family amino acid catabolism-related protein%2C putative	PALP
19885810	51.4101	158.176	BBA_02798	-1.61934	0.000766433	0.00519935	NW_007930841.1	149918	150749	+	726	protein_coding	hypothetical protein	-
19885825	54.6911	4.56436	BBA_02813	3.54479	4.68596e-07	1.04314e-05	NW_007930841.1	187186	188235	+	993	protein_coding	putative 2-oxoglutarate/malate translocator	Mito_carr
19885835	164.058	22.8516	BBA_02823	2.83657	4.30833e-08	1.31384e-06	NW_007930841.1	229763	231542	-	1668	protein_coding	Cytochrome P450 CYP504E1	p450
19885853	14.2254	58.5116	BBA_02841	-2.0317	0.000784949	0.00529541	NW_007930841.1	289475	290185	-	711	protein_coding	SET domain-containing protein	-
19885864	29.5368	183.778	BBA_02852	-2.63273	2.40381e-07	5.92259e-06	NW_007930841.1	329319	331073	-	1629	protein_coding	penicillin-binding protein	Beta-lactamase
19885867	94.0631	1708.01	BBA_02855	-4.18087	5.61928e-18	1.21476e-15	NW_007930841.1	336746	339666	-	2706	protein_coding	cell division control protein	SH3_1
19885870	4196.4	653.757	BBA_02858	2.68208	1.0692e-09	4.56192e-08	NW_007930841.1	352954	354160	+	1152	protein_coding	mucin-like protein	-
19885879	5139.14	1725.38	BBA_02867	1.57453	0.000186867	0.00165258	NW_007930841.1	385121	385893	+	699	protein_coding	3%2C4-dihydroxy-2-butanone 4-phosphate synthase	DHBP_synthase
19885885	4008.29	27684.9	BBA_02873	-2.788	2.09132e-10	1.03798e-08	NW_007930841.1	418788	420261	+	1422	protein_coding	sarcosine oxidase	DAO
19885898	80.9391	325.504	BBA_02886	-2.00627	1.2228e-05	0.00016707	NW_007930841.1	457543	458304	-	762	protein_coding	alanine and arginine rich protein	-
19885911	182.65	535.805	BBA_02899	-1.55206	0.000392928	0.00303622	NW_007930841.1	489141	490333	+	1059	protein_coding	putative activator 1 subunit 5	-
19885918	215.46	23.766	BBA_02906	3.17325	6.97056e-10	3.12487e-08	NW_007930841.1	502302	503821	-	711	protein_coding	hypothetical protein	-
19885919	4829.64	1640.35	BBA_02907	1.55783	0.000217843	0.00186876	NW_007930841.1	504481	505995	-	1461	protein_coding	bystin-like protein	-
19885921	73.2834	14.6224	BBA_02909	2.31466	4.41425e-05	0.000493947	NW_007930841.1	507990	510181	-	2064	protein_coding	kelch repeat protein	-
19885923	92.9694	783.596	BBA_02911	-3.07371	4.61206e-11	2.54921e-09	NW_007930841.1	519698	522319	-	2445	protein_coding	AT hook domain-containing protein	BIR
19885924	36.0988	208.466	BBA_02912	-2.52604	4.30349e-07	9.7359e-06	NW_007930841.1	522957	523483	-	462	protein_coding	CoA binding domain-containing protein	-
19885933	55.7848	195.665	BBA_02921	-1.8084	0.000137903	0.00128019	NW_007930841.1	556328	558462	+	1890	protein_coding	glucose dehydrogenase	-
19885934	25.1621	194.751	BBA_02922	-2.9466	1.67754e-08	5.5132e-07	NW_007930841.1	558985	559389	-	405	protein_coding	hypothetical protein	-
19885936	2006.88	485.516	BBA_02924	2.04706	2.11103e-06	3.74747e-05	NW_007930841.1	563533	565293	+	1761	protein_coding	NAF1 domain-containing protein	-
19885938	7.66347	71.3126	BBA_02926	-3.19895	7.03988e-07	1.49855e-05	NW_007930841.1	567503	568061	-	420	protein_coding	cupin domain protein	Cupin_2
19885949	31.7241	191.093	BBA_02937	-2.58632	2.69984e-07	6.59899e-06	NW_007930841.1	592148	593374	+	1227	protein_coding	GNAT family acetyltransferase%2C putative	-
19885954	13.1318	1.38778e-17	BBA_02942	6.73353	0.00085757	0.00565589	NW_007930841.1	608669	610327	+	1281	protein_coding	LysM domain containing protein	-
19885957	84.2201	21.9373	BBA_02945	1.93414	0.000361501	0.00283147	NW_007930841.1	616279	617838	+	1143	protein_coding	LysM domain-containing protein	LysM
19885973	2077.97	678.445	BBA_02961	1.61467	0.000144925	0.00133003	NW_007930841.1	655770	656702	+	933	protein_coding	AN1-like Zinc finger protein	zf-AN1
19885976	52.5038	175.549	BBA_02964	-1.73926	0.000286059	0.00233259	NW_007930841.1	661357	661815	-	387	protein_coding	hypothetical protein	-
19885977	206.711	577.866	BBA_02965	-1.48264	0.000658978	0.00459207	NW_007930841.1	662211	664951	+	2598	protein_coding	PHD-finger domain-containing protein	-
19885980	5525.21	2036.26	BBA_02968	1.44004	0.000602068	0.00429232	NW_007930841.1	670623	672889	-	2067	protein_coding	regulator of G protein signaling	RGS
19885984	900.095	330.99	BBA_02972	1.4429	0.000760955	0.00516578	NW_007930841.1	701794	703039	-	1167	protein_coding	mitochondrial carrier protein LEU5	Mito_carr
19885990	1472.08	541.292	BBA_02978	1.44314	0.000672759	0.00465477	NW_007930841.1	711741	712915	-	1044	protein_coding	mitochondrial carrier protein%2C putative	Mito_carr
19886001	352.168	1056.07	BBA_02989	-1.58408	0.000226913	0.00193802	NW_007930841.1	744839	745290	-	246	protein_coding	cytochrome c oxidase-assembly factor COX23	-
19886013	155.308	51.1967	BBA_03001	1.59839	0.000843217	0.00560302	NW_007930841.1	786983	787975	+	744	protein_coding	ABC-type Fe3+ transport system	-
19886015	6.56981	37.4814	BBA_03003	-2.49191	0.000519431	0.00383969	NW_007930841.1	791265	792490	-	921	protein_coding	serine protein kinase	-
19886027	1067.43	144.461	BBA_03015	2.88423	2.19811e-10	1.07996e-08	NW_007930841.1	826227	826746	-	411	protein_coding	class I hydrophobin	Hydrophobin
19886031	21.8811	1.82118	BBA_03019	3.49344	0.000506526	0.00377585	NW_007930841.1	838817	839641	-	630	protein_coding	hypothetical protein	-
19886035	158.589	531.234	BBA_03023	-1.74335	7.79953e-05	0.000798672	NW_007930841.1	851377	851827	-	393	protein_coding	hypothetical protein	-
19886038	20.7874	76.7987	BBA_03026	-1.87976	0.0006339	0.00445884	NW_007930841.1	858760	860115	-	1356	protein_coding	Secretory lipase family protein	-
19886052	75.4708	465.4	BBA_03040	-2.62266	1.85067e-08	6.06172e-07	NW_007930841.1	892285	892991	-	417	protein_coding	DUF636 domain protein	-
19886060	3389.28	1169.45	BBA_03048	1.53503	0.000273308	0.00225126	NW_007930841.1	914987	915822	+	708	protein_coding	SNO glutamine amidotransferase	-
19886066	2234.37	565.065	BBA_03054	1.98312	4.03269e-06	6.49503e-05	NW_007930841.1	940821	943544	-	2724	protein_coding	pheromone-regulated membrane protein	-
19886069	1464.43	546.778	BBA_03057	1.42108	0.000800617	0.00538786	NW_007930841.1	956220	956904	-	612	protein_coding	hypothetical protein	-
19886085	52.5038	1335.87	BBA_03073	-4.66615	1.90107e-20	5.96568e-18	NW_007930841.1	996883	997804	-	717	protein_coding	DJ-1/PfpI family protein	DJ-1_PfpI
19886088	2354.67	813.77	BBA_03076	1.53267	0.000292122	0.00237606	NW_007930841.1	1006612	1008557	-	774	protein_coding	hypothetical protein	-
19886097	10946.5	741.536	BBA_03085	3.88357	4.52302e-17	8.79999e-15	NW_007930841.1	1036352	1037131	-	780	protein_coding	calcipressin -like protein	-
19886105	3591.61	1259.06	BBA_03093	1.51218	0.000332387	0.00265691	NW_007930841.1	1055004	1056341	+	1338	protein_coding	U3 small nucleolar RNA associated protein	-
19886115	296.391	938.122	BBA_03103	-1.66191	0.000118887	0.00113274	NW_007930841.1	1081769	1082653	-	825	protein_coding	RNA recognition domain-containing protein	RRM_1
19886118	101.719	31.0809	BBA_03106	1.70604	0.000919075	0.00597245	NW_007930841.1	1088568	1089624	+	966	protein_coding	xaa-pro dipeptidase	-
19886119	1397.71	417.853	BBA_03107	1.74166	4.85134e-05	0.000536294	NW_007930841.1	1090071	1091450	-	1380	protein_coding	hypothetical protein	-
19886120	681.362	2137.76	BBA_03108	-1.64945	0.000106659	0.00103655	NW_007930841.1	1095719	1096585	+	522	protein_coding	hypothetical protein	-
19886122	578.557	146.29	BBA_03110	1.98262	7.94723e-06	0.000115217	NW_007930841.1	1103558	1106523	+	2697	protein_coding	OPT oligopeptide transporter	OPT
19886139	8831.36	2364.52	BBA_03127	1.90103	7.71691e-06	0.000112718	NW_007930841.1	1164864	1167572	-	2709	protein_coding	mechanosensitive ion channel	-
19886140	2018.92	434.312	BBA_03128	2.21642	3.40804e-07	8.0862e-06	NW_007930841.1	1170289	1172572	-	2082	protein_coding	hexose transporter	Sugar_tr
19886150	6273.28	694.903	BBA_03138	3.17409	1.44267e-12	1.12274e-10	NW_007930841.1	1206976	1208429	+	1230	protein_coding	LysM domain-containing protein	-
19886151	258.113	770.795	BBA_03139	-1.57794	0.000272832	0.00224925	NW_007930841.1	1208651	1209695	-	888	protein_coding	carbon-nitrogen hydrolase	CN_hydrolase
19886162	106.093	389.508	BBA_03150	-1.87522	3.45886e-05	0.000403451	NW_007930841.1	1241029	1242008	-	804	protein_coding	putative MOB1 protein	-
19886167	10.9445	321.846	BBA_03155	-4.86339	8.85581e-17	1.56635e-14	NW_007930841.1	1255186	1256181	+	816	protein_coding	Ras family protein	Ras
19886172	240.614	869.545	BBA_03160	-1.85306	2.12547e-05	0.000266107	NW_007930841.1	1268682	1269972	+	1173	protein_coding	dimeric dihydrodiol dehydrogenase	GFO_IDH_MocA
19886176	738.232	2186.22	BBA_03164	-1.56615	0.000224005	0.00191824	NW_007930841.1	1286747	1287803	+	729	protein_coding	CAP-Gly domain-containing protein	-
19886182	39.3798	3.64998	BBA_03170	3.38453	6.95643e-06	0.00010223	NW_007930841.1	1308284	1309219	+	936	protein_coding	hypothetical protein	-
19886214	239.521	79.5418	BBA_03202	1.58868	0.000514288	0.00381908	NW_007930841.1	1412449	1414201	+	1350	protein_coding	phospholipase C PLC-C	Phosphoesterase
19886217	50.3164	358.42	BBA_03205	-2.82974	4.45651e-09	1.68688e-07	NW_007930842.1	3012	5159	-	2148	protein_coding	hypothetical protein	-
19886219	35.0051	689.417	BBA_03207	-4.29521	4.72571e-17	8.95764e-15	NW_007930842.1	10084	11718	+	1635	protein_coding	amidase-like protein	Amidase
19886223	18.6001	76.7987	BBA_03211	-2.03922	0.000282204	0.00231279	NW_007930842.1	21328	23046	-	1650	protein_coding	serine peptidase%2C putative	Peptidase_S28
19886228	98.4378	6.39311	BBA_03216	3.91687	8.21646e-10	3.63317e-08	NW_007930842.1	33379	33888	-	510	protein_coding	helix-turn-helix domain-containing protein	-
19886231	1474.27	12613.5	BBA_03219	-3.0968	3.44523e-12	2.44636e-10	NW_007930842.1	44032	44479	-	282	protein_coding	hypothetical protein	-
19886235	591.681	122.517	BBA_03223	2.27058	4.35525e-07	9.78473e-06	NW_007930842.1	55210	57201	+	1863	protein_coding	capsular associated protein	-
19886239	36.0988	138.975	BBA_03227	-1.94151	0.000123968	0.00116631	NW_007930842.1	65956	66489	+	375	protein_coding	prefoldin subunit	-
19886241	1.10165	27.4234	BBA_03229	-4.49954	1.08654e-05	0.000150998	NW_007930842.1	70470	71117	+	648	protein_coding	hypothetical protein	-
19886248	106.093	997.555	BBA_03236	-3.23167	4.12922e-12	2.88986e-10	NW_007930842.1	86231	89893	+	3612	protein_coding	class 2 chitin synthase	-
19886254	453.879	1293.81	BBA_03242	-1.51102	0.000395075	0.00304781	NW_007930842.1	103266	105393	-	2070	protein_coding	putative alternative NADH dehydrogenase	Pyr_redox_2
19886262	13.1318	70.3982	BBA_03250	-2.41241	6.14753e-05	0.000657901	NW_007930842.1	123629	124949	+	1221	protein_coding	Mis12 domain-containing protein	-
19886264	236.24	868.631	BBA_03252	-1.878	1.71745e-05	0.000222172	NW_007930842.1	128232	129260	-	780	protein_coding	glutathione S-transferase I	-
19886267	35.0051	204.809	BBA_03255	-2.54476	4.13265e-07	9.50412e-06	NW_007930842.1	133469	136017	+	2382	protein_coding	hypothetical protein	-
19886276	301.86	1058.82	BBA_03264	-1.81013	2.88044e-05	0.000346794	NW_007930842.1	166757	167148	+	219	protein_coding	NADH:ubiquinone oxidoreductase 6.6kD subunit	-
19886280	246.083	4554.4	BBA_03268	-4.2094	6.70371e-19	1.63034e-16	NW_007930842.1	175691	176030	+	255	protein_coding	hypothetical protein	-
19886288	309.515	863.145	BBA_03276	-1.47927	0.000576967	0.0041453	NW_007930842.1	202864	204250	-	1296	protein_coding	legume-like lectin family protein	-
19886303	114.843	1112.76	BBA_03291	-3.27512	2.00499e-12	1.50035e-10	NW_007930842.1	241899	243264	-	1308	protein_coding	MFS monocarboxylate transporter	MFS_1
19886314	9.85079	45.7106	BBA_03302	-2.20138	0.000634842	0.00446224	NW_007930842.1	265188	265823	-	636	protein_coding	histidinolphosphatase-like protein	-
19886320	55.7848	4.56436	BBA_03308	3.5733	3.67248e-07	8.60564e-06	NW_007930842.1	280689	281768	+	1080	protein_coding	fatty acid hydroxylase superfamily protein	-
19886322	416.695	101.486	BBA_03310	2.03624	6.55109e-06	9.72962e-05	NW_007930842.1	288034	288453	+	420	protein_coding	hypothetical protein	-
19886326	4574.81	1137.45	BBA_03314	2.00778	2.64032e-06	4.46696e-05	NW_007930842.1	309327	310985	+	1659	protein_coding	hypothetical protein	-
19886334	1159.29	353.849	BBA_03322	1.71165	6.73947e-05	0.00071108	NW_007930842.1	336063	337326	+	1122	protein_coding	dihydroceramide delta(4)-desaturase	-
19886347	337.951	62.169	BBA_03335	2.43999	2.08101e-07	5.16914e-06	NW_007930842.1	362951	363779	-	753	protein_coding	malate dehydrogenase	-
19886351	391.54	1133.79	BBA_03339	-1.53366	0.000340523	0.00269536	NW_007930842.1	372027	372746	+	720	protein_coding	glutathione S-transferase%2C putative	GST_C
19886364	1060.86	256.927	BBA_03352	2.04523	2.7221e-06	4.59732e-05	NW_007930842.1	407688	409166	-	1479	protein_coding	amino acid transporter	Aa_trans
19886367	101.719	540.377	BBA_03355	-2.40808	1.27004e-07	3.35734e-06	NW_007930842.1	416014	417662	-	1470	protein_coding	ankyrin repeat protein	-
19886372	1826.43	14605	BBA_03360	-2.99928	1.29138e-11	8.15749e-10	NW_007930842.1	429655	430497	+	453	protein_coding	DDHD domain-containing protein	-
19886378	61.2531	9.13622	BBA_03366	2.72719	1.41028e-05	0.000187935	NW_007930842.1	442117	443792	-	1554	protein_coding	periplasmic binding protein	-
19886380	1700.66	473.629	BBA_03368	1.84396	1.73655e-05	0.000224047	NW_007930842.1	448365	450133	-	1716	protein_coding	amino acid permease	AA_permease
19886387	17.5064	108.801	BBA_03375	-2.62789	2.19444e-06	3.85027e-05	NW_007930842.1	481121	484174	+	2574	protein_coding	Glycerophosphoryl diester phosphodiesterase family protein	-
19886388	47.0354	270.642	BBA_03376	-2.52169	2.08296e-07	5.16914e-06	NW_007930842.1	486461	488716	+	2088	protein_coding	glutaminase GtaA	-
19886397	125.779	514.775	BBA_03385	-2.03208	5.72151e-06	8.71031e-05	NW_007930842.1	507005	507970	+	867	protein_coding	AoPex11B-like protein	-
19886399	342.325	1168.54	BBA_03387	-1.77094	4.0794e-05	0.000461447	NW_007930842.1	511405	515277	+	3816	protein_coding	patched sphingolipid transporter	-
19886405	3548.95	1352.33	BBA_03393	1.39186	0.000920702	0.005978	NW_007930842.1	542975	544081	-	894	protein_coding	hypothetical protein	-
19886415	60.1594	198.408	BBA_03403	-1.71977	0.000287871	0.00234344	NW_007930842.1	596465	597042	-	450	protein_coding	thioredoxin-like protein	-
19886424	123.592	723.248	BBA_03412	-2.54781	1.91813e-08	6.24067e-07	NW_007930842.1	627409	628684	+	1230	protein_coding	putative cell wall glycoprotein	-
19886431	25.1621	3361.17	BBA_03419	-7.05495	1.75157e-35	2.83987e-32	NW_007930842.1	644427	644678	+	252	protein_coding	hypothetical protein	-
19886453	150.934	712.276	BBA_03441	-2.23767	5.73931e-07	1.24625e-05	NW_007930842.1	705896	708169	+	2274	protein_coding	pathway-specific nitrogen regulator	-
19886456	13619.4	5135.02	BBA_03444	1.4072	0.000772928	0.0052361	NW_007930842.1	723159	725048	+	1818	protein_coding	POT family protein	-
19886458	105	950.009	BBA_03446	-3.17615	8.99357e-12	5.99243e-10	NW_007930842.1	729806	731292	+	1239	protein_coding	MFS transporter	-
19886459	44.8481	510.203	BBA_03447	-3.50458	8.98588e-13	7.34577e-11	NW_007930842.1	731620	732333	-	714	protein_coding	extracellular protein	-
19886460	287.642	902.462	BBA_03448	-1.64922	0.000134214	0.00125301	NW_007930842.1	734038	735647	-	1260	protein_coding	PLC-like phosphodiesterase	-
19886475	425.444	87.771	BBA_03463	2.27539	6.06711e-07	1.30289e-05	NW_007930842.1	775307	776867	+	1500	protein_coding	acid phosphatase	Metallophos
19886485	2.19527	38.3957	BBA_03473	-4.05878	6.95643e-06	0.00010223	NW_007930842.1	801887	802456	-	570	protein_coding	GNAT family acetyltransferase%2C putative	Acetyltransf_1
19886492	178.275	596.153	BBA_03480	-1.74095	7.52217e-05	0.000779293	NW_007930842.1	814996	815987	+	921	protein_coding	RNase H domain protein	RnaseH
19886512	399.196	1945.74	BBA_03500	-2.28483	1.67203e-07	4.25798e-06	NW_007930842.1	860729	865103	-	3480	protein_coding	MCM2/3/5 family protein	MCM
19886513	727.296	3149.03	BBA_03501	-2.11412	9.35127e-07	1.85651e-05	NW_007930842.1	866743	868387	+	1443	protein_coding	cyclopropane-fatty-acyl-phospholipid synthase	-
19886517	89.6884	479.115	BBA_03505	-2.4159	1.40651e-07	3.64866e-06	NW_007930842.1	874685	875860	-	1176	protein_coding	Beta-lactamase-type transpeptidase	Beta-lactamase
19886519	75.4708	486.43	BBA_03507	-2.6864	8.66048e-09	3.03054e-07	NW_007930842.1	879383	880876	-	1284	protein_coding	DNA polymerase subunit Cdc27	-
19886533	3521.61	1111.85	BBA_03521	1.66315	8.52243e-05	0.000860022	NW_007930842.1	917310	919408	+	2016	protein_coding	GDA1/CD39 family protein	-
19886534	940.561	139.889	BBA_03522	2.74806	1.22225e-09	5.16957e-08	NW_007930842.1	919863	920501	-	639	protein_coding	DUF775 domain-containing protein	-
19886535	4040.01	826.571	BBA_03523	2.28896	1.2338e-07	3.28833e-06	NW_007930842.1	921079	922693	+	1356	protein_coding	saccharopine dehydrogenase	Saccharop_dh
19886547	497.626	82.2848	BBA_03535	2.59439	1.94697e-08	6.31337e-07	NW_007930842.1	954294	954988	+	255	protein_coding	hypothetical protein	-
19886551	4956.5	1164.88	BBA_03539	2.08901	1.08871e-06	2.13099e-05	NW_007930842.1	961862	963328	-	1407	protein_coding	hypothetical protein	-
19886559	403.571	84.1135	BBA_03547	2.26057	8.50272e-07	1.72682e-05	NW_007930842.1	983491	984063	-	369	protein_coding	hypothetical protein	-
19886568	1402.09	297.159	BBA_03556	2.23775	3.19999e-07	7.66736e-06	NW_007930842.1	1010878	1012289	+	1356	protein_coding	dehydrogenase E1 component	-
19886571	107.187	367.564	BBA_03559	-1.77681	8.45989e-05	0.000854598	NW_007930842.1	1026434	1029523	-	3090	protein_coding	hypothetical protein	-
19886574	54.6911	181.95	BBA_03562	-1.73213	0.000281929	0.00231248	NW_007930842.1	1040267	1040770	-	399	protein_coding	hypothetical protein	-
19886579	13293.5	1807.67	BBA_03567	2.87842	6.53386e-11	3.4733e-09	NW_007930842.1	1059495	1060806	+	1134	protein_coding	cyclophilin type peptidyl-prolyl cis-trans isomerase/CLD	Pro_isomerase
19886580	866.191	202.065	BBA_03568	2.09912	1.88757e-06	3.39413e-05	NW_007930842.1	1062313	1063024	-	444	protein_coding	D-tyrosyl-tRNA(Tyr) deacylase	-
19886590	132.341	13.708	BBA_03578	3.25864	4.71413e-09	1.77062e-07	NW_007930842.1	1104496	1106355	-	1770	protein_coding	siderophore iron transporter mirB	MFS_1
19886591	133.435	28.3378	BBA_03579	2.22991	1.2347e-05	0.000167989	NW_007930842.1	1107866	1109395	+	1263	protein_coding	putative apoptosis-inducing factor (AIF)	Pyr_redox_2
19886597	20.7874	115.202	BBA_03585	-2.46395	4.21271e-06	6.70723e-05	NW_007930842.1	1124656	1126292	+	1494	protein_coding	UDP-glucoronosyl and UDP-glucosyl transferase family protein	UDPGT
19886601	113.749	17.3655	BBA_03589	2.70213	7.51299e-07	1.55173e-05	NW_007930842.1	1138211	1140256	+	1788	protein_coding	Peptidase S8/S53%2C subtilisin/kexin/sedolisin	Peptidase_S8
19886603	1815.49	492.831	BBA_03591	1.8809	1.17659e-05	0.000162123	NW_007930842.1	1148063	1148632	-	570	protein_coding	PRELI/MSF1-like protein	MSF1
19886605	6496.38	1392.56	BBA_03593	2.22179	2.40225e-07	5.92259e-06	NW_007930842.1	1153256	1154068	+	711	protein_coding	kinase-related protein	-
19886614	15857.1	5750.38	BBA_03602	1.46338	0.000479317	0.00359506	NW_007930842.1	1181379	1183295	+	1794	protein_coding	nucleolar protein NOP58-like protein	-
19886615	2339.36	703.133	BBA_03603	1.73405	4.72107e-05	0.000524876	NW_007930842.1	1184034	1185163	-	1062	protein_coding	stomatin-like protein	-
19886617	603.711	208.466	BBA_03605	1.53341	0.000417666	0.00318921	NW_007930842.1	1191968	1193533	+	1512	protein_coding	tripeptidyl peptidase SED3	-
19886624	546.841	161.834	BBA_03612	1.75574	6.45573e-05	0.000684856	NW_007930842.1	1209259	1209717	-	459	protein_coding	MFS transporter	-
19886625	806.04	286.186	BBA_03613	1.49344	0.000525907	0.00386991	NW_007930842.1	1211991	1213468	-	963	protein_coding	MFS transporter	MFS_1
19886626	148.746	48.4536	BBA_03614	1.61539	0.000784792	0.00529541	NW_007930842.1	1214674	1215520	-	792	protein_coding	hypothetical protein	-
19886628	47.0354	10.0506	BBA_03616	2.21124	0.000513333	0.0038149	NW_007930842.1	1219225	1226768	+	7407	protein_coding	polyketide synthase%2C putative	ketoacyl-synt
19886629	972.277	116.116	BBA_03617	3.06434	2.94146e-11	1.70324e-09	NW_007930842.1	1228020	1229938	+	1830	protein_coding	major facilitator superfamily transporter	MFS_1
19886635	10815.3	2544.65	BBA_03623	2.08747	1.04691e-06	2.06579e-05	NW_007930842.1	1249046	1250740	-	1695	protein_coding	Wd tetratricopeptide repeat domain-containing protein	SET
19886650	4.38251	30.1665	BBA_03638	-2.75151	0.000660977	0.00459284	NW_007930843.1	25439	27395	-	1572	protein_coding	MFS transporter	MFS_1
19886655	7.66347	56.6828	BBA_03643	-2.86839	1.44109e-05	0.000191516	NW_007930843.1	41747	43066	+	1320	protein_coding	beta-lactamase%2C putative	Beta-lactamase
19886661	11019.8	35468.8	BBA_03649	-1.68644	6.29363e-05	0.00067008	NW_007930843.1	51907	52189	+	216	protein_coding	glucose-repressible protein	-
19886663	2119.53	773.538	BBA_03651	1.45404	0.00058102	0.00416826	NW_007930843.1	57403	59512	-	1587	protein_coding	protein kinase	Pkinase
19886671	124.686	19.1942	BBA_03659	2.69103	5.90179e-07	1.27868e-05	NW_007930843.1	80209	81290	-	1032	protein_coding	hypothetical protein	-
19886680	86.4074	1829.62	BBA_03668	-4.4024	2.1556e-19	5.37684e-17	NW_007930843.1	106606	107538	-	867	protein_coding	hypothetical protein	-
19886682	1673.32	4569.94	BBA_03670	-1.44941	0.000563622	0.00407955	NW_007930843.1	111704	113283	-	1374	protein_coding	MFS transporter%2C putative	MFS_1
19886683	305.141	5145.07	BBA_03671	-4.07513	4.26777e-18	9.43566e-16	NW_007930843.1	115213	127028	+	11763	protein_coding	nonribosomal peptide synthase%2C putative	AMP-binding
19886687	13.1318	73.1413	BBA_03675	-2.46745	3.7452e-05	0.000432187	NW_007930843.1	135336	136424	+	876	protein_coding	NAD dependent epimerase/dehydratase	-
19886691	1913.92	715.934	BBA_03679	1.41846	0.000800373	0.00538786	NW_007930843.1	148402	148833	+	432	protein_coding	hypothetical protein	-
19886708	64.5341	205.723	BBA_03696	-1.67089	0.000373765	0.00290879	NW_007930843.1	187987	188433	+	447	protein_coding	hypothetical protein	-
19886713	500.907	1482.16	BBA_03701	-1.56488	0.000239873	0.00202383	NW_007930843.1	200871	201746	+	876	protein_coding	translation initiation factor IF-3	-
19886715	427.631	3529.41	BBA_03703	-3.04465	1.08528e-11	7.03841e-10	NW_007930843.1	203598	205970	+	1890	protein_coding	amidase-like protein	Amidase
19886718	52.5038	12.7937	BBA_03706	2.02541	0.000604137	0.00429923	NW_007930843.1	214559	216499	-	1830	protein_coding	hypothetical protein	-
19886725	131.248	378.536	BBA_03713	-1.52736	0.000610119	0.00432913	NW_007930843.1	233789	234292	-	423	protein_coding	L-PSP endoribonuclease family protein	Ribonuc_L-PSP
19886730	21.8811	86.8566	BBA_03718	-1.98346	0.000243867	0.0020522	NW_007930843.1	247251	251344	+	3489	protein_coding	glucose-methanol-choline oxidoreductase	-
19886733	12230.5	4141.11	BBA_03721	1.56236	0.000201801	0.00175592	NW_007930843.1	257449	259423	+	1890	protein_coding	alkaline phosphatase	-
19886747	819.164	274.3	BBA_03735	1.57791	0.000253356	0.00211376	NW_007930843.1	289440	290213	-	774	protein_coding	vacuolar-sorting protein SNF8	-
19886749	1220.54	358.42	BBA_03737	1.7674	4.02341e-05	0.00045724	NW_007930843.1	294040	296247	+	2085	protein_coding	acetoacetate-CoA ligase	AMP-binding
19886753	450.598	161.834	BBA_03741	1.47653	0.000740373	0.0050472	NW_007930843.1	312936	314666	+	1731	protein_coding	hypothetical protein	-
19886756	1255.54	393.166	BBA_03744	1.67474	9.46572e-05	0.000935798	NW_007930843.1	324485	327663	+	3057	protein_coding	Fungal Zn binuclear cluster domain containing protein	Zn_clus
19886772	78571.2	29564.8	BBA_03760	1.41012	0.000743615	0.0050622	NW_007930843.1	399626	402260	-	1707	protein_coding	DEAD/DEAH box helicase	DEAD
19886784	1874.55	404.138	BBA_03772	2.21324	3.6438e-07	8.56204e-06	NW_007930843.1	438965	440885	+	1473	protein_coding	NADPH oxidase regulator NoxR	-
19886798	78.7518	242.297	BBA_03786	-1.62004	0.000422518	0.00322121	NW_007930843.1	473463	475689	-	2154	protein_coding	fungal specific transcription factor	Fungal_trans
19886799	162.964	460.828	BBA_03787	-1.49905	0.00063939	0.00448773	NW_007930843.1	476101	479604	-	3504	protein_coding	ATPase protein	AAA
19886807	1540.98	241.383	BBA_03795	2.67378	1.95492e-09	7.92394e-08	NW_007930843.1	515214	515462	+	249	protein_coding	hypothetical protein	-
19886808	942.748	287.101	BBA_03796	1.71483	7.31451e-05	0.00076218	NW_007930843.1	515745	517121	-	1377	protein_coding	hypothetical protein	-
19886810	1355.06	469.972	BBA_03798	1.52743	0.000343016	0.00270849	NW_007930843.1	521422	522389	-	900	protein_coding	integral membrane protein	-
19886811	75.4708	282.529	BBA_03799	-1.90285	3.9149e-05	0.000448001	NW_007930843.1	523385	524488	-	1104	protein_coding	short-chain dehydrogenase/reductase 2	adh_short
19886819	29.5368	212.123	BBA_03807	-2.83953	2.30496e-08	7.37588e-07	NW_007930843.1	544698	546431	+	1734	protein_coding	FAD binding domain-containing protein	FAD_binding_4
19886822	5.47616	58.5116	BBA_03810	-3.39032	1.46378e-06	2.73314e-05	NW_007930843.1	550418	558144	+	7242	protein_coding	polyketide synthase	ketoacyl-synt
19886825	5.47616	56.6828	BBA_03813	-3.34461	2.28665e-06	3.95811e-05	NW_007930843.1	574179	575343	+	1110	protein_coding	late sexual development protein	-
19886826	102.812	437.969	BBA_03814	-2.08961	3.8622e-06	6.25149e-05	NW_007930843.1	577087	578034	+	948	protein_coding	chitinase-like protein	-
19886837	261.394	72.2269	BBA_03825	1.85363	6.03624e-05	0.000647415	NW_007930843.1	608955	612566	-	3354	protein_coding	Cytochrome P450 CYP6001C8	An_peroxidase
19886838	50.3164	5.47874	BBA_03826	3.16814	4.10875e-06	6.57401e-05	NW_007930843.1	613808	615708	+	1845	protein_coding	sporulation associated protein	-
19886841	41.5671	2.73558	BBA_03829	3.86159	8.6112e-07	1.73796e-05	NW_007930843.1	621622	623943	+	2091	protein_coding	peptidase family M3	Peptidase_M3
19886862	5916.74	1427.3	BBA_03850	2.05141	1.61303e-06	2.97753e-05	NW_007930843.1	673669	676634	-	2913	protein_coding	sodium/hydrogen antiporter	Na_H_Exchanger
19886868	538.091	121.602	BBA_03856	2.14443	1.7324e-06	3.16783e-05	NW_007930843.1	700245	700967	+	591	protein_coding	GATA zinc finger protein	GATA
19886880	619.023	1936.6	BBA_03868	-1.64529	0.000113589	0.00109297	NW_007930843.1	732965	736448	-	3435	protein_coding	piwi domain-containing protein	Piwi
19886881	48.1291	264.242	BBA_03869	-2.4541	3.89314e-07	9.01724e-06	NW_007930843.1	738269	738778	-	510	protein_coding	cytidine and deoxycytidylate deaminase zinc-binding region	-
19886882	83.1264	333.733	BBA_03870	-2.00386	1.3799e-05	0.000184899	NW_007930843.1	739260	740214	+	888	protein_coding	chaperone protein dnaJ 6	DnaJ
19886891	6778.55	1686.07	BBA_03879	2.00723	2.56812e-06	4.39063e-05	NW_007930843.1	768370	770747	-	2301	protein_coding	acyltransferase-like protein	-
19886893	60286.2	23057.3	BBA_03881	1.3866	0.000905114	0.00589354	NW_007930843.1	775300	776195	-	639	protein_coding	Ubiquitin subgroup	ubiquitin
19886895	239.521	776.281	BBA_03883	-1.69597	9.51376e-05	0.00093864	NW_007930843.1	787462	789142	+	1617	protein_coding	phytase%2C putative	Acid_phosphat_A
19886897	276.705	868.631	BBA_03885	-1.65	0.000135306	0.00126199	NW_007930843.1	798010	798617	+	390	protein_coding	hypothetical protein	-
19886919	38.2861	124.345	BBA_03907	-1.69659	0.000715312	0.00489694	NW_007930843.1	892032	893493	+	1110	protein_coding	TIGR02453 family protein	-
19886920	324.827	78.6274	BBA_03908	2.04467	8.23156e-06	0.000118456	NW_007930843.1	893629	895637	-	1830	protein_coding	endonuclease/Exonuclease/phosphatase protein	Exo_endo_phos
19886921	103.906	23.766	BBA_03909	2.12195	4.85847e-05	0.000536472	NW_007930843.1	898085	898943	+	729	protein_coding	filamentous hemagglutinin / adhesin	-
19886931	8384.05	2706.49	BBA_03919	1.63118	0.000108874	0.00105596	NW_007930843.1	928320	929840	+	1521	protein_coding	adenosylmethionine decarboxylase	SAM_decarbox
19886933	2094.38	750.679	BBA_03921	1.48008	0.000465828	0.00351557	NW_007930843.1	931163	932524	-	1362	protein_coding	20S-pre-rRNA D-site endonuclease NOB1	-
19886953	1357.25	4240.78	BBA_03941	-1.64357	0.00010132	0.000993592	NW_007930843.1	996283	998232	-	1491	protein_coding	hypothetical protein	-
19886989	2772.45	1021.33	BBA_03977	1.44059	0.000626008	0.0044129	NW_007930843.1	1100947	1101939	-	945	protein_coding	MAK16 protein%2C putative	-
19886999	29200.9	10823.2	BBA_03987	1.43187	0.000622441	0.00439413	NW_007930843.1	1137507	1139413	-	1854	protein_coding	ATP-binding cassette sub-family F member 2	ABC_tran
19887007	37.1924	143.547	BBA_03995	-1.94524	0.000105189	0.00102327	NW_007930843.1	1158983	1160145	+	1089	protein_coding	PAP2 superfamily protein	-
19887011	136.716	42.9675	BBA_03999	1.66668	0.000702468	0.00482259	NW_007930844.1	12725	13723	+	999	protein_coding	hypothetical protein	-
19887013	166.245	487.345	BBA_04001	-1.55101	0.000425486	0.00323876	NW_007930844.1	21503	23083	-	1413	protein_coding	transmembrane alpha-helix domain-containing protein	-
19887023	2145.78	593.41	BBA_04011	1.85416	1.49422e-05	0.000196961	NW_007930844.1	49558	51732	+	2175	protein_coding	WD domain-containing protein	WD40
19887037	147.653	462.657	BBA_04025	-1.64701	0.000196619	0.00171852	NW_007930844.1	91448	93683	+	1701	protein_coding	glucose oxidase	-
19887045	4104.54	1254.49	BBA_04033	1.71001	5.40518e-05	0.000590805	NW_007930844.1	121489	123479	-	1854	protein_coding	General substrate transporter	Sugar_tr
19887048	788.541	195.665	BBA_04036	2.01004	4.66871e-06	7.37292e-05	NW_007930844.1	137212	138111	-	900	protein_coding	NmrA-like family protein	NmrA
19887051	834.475	257.841	BBA_04039	1.69385	8.93302e-05	0.000890373	NW_007930844.1	145139	146551	-	1413	protein_coding	hypothetical protein	-
19887053	1607.7	471.8	BBA_04041	1.76845	3.63675e-05	0.000422176	NW_007930844.1	151397	152624	+	1008	protein_coding	hypothetical protein	-
19887061	106.093	505.632	BBA_04049	-2.25154	7.51149e-07	1.55173e-05	NW_007930844.1	171874	173000	-	990	protein_coding	cofilin/tropomyosin-type actin-binding protein	Cofilin_ADF
19887067	337.951	1260.89	BBA_04055	-1.89921	1.16718e-05	0.000161414	NW_007930844.1	186376	188181	-	1806	protein_coding	Alpha/beta hydrolase fold-1	Abhydrolase_1
19887072	9.85079	62.169	BBA_04060	-2.64395	2.01462e-05	0.000255518	NW_007930844.1	197349	200102	-	2262	protein_coding	hypothetical protein	-
19887074	2.19527	89.5997	BBA_04062	-5.2785	4.86596e-11	2.65933e-09	NW_007930844.1	205982	207872	-	1554	protein_coding	FAD binding domain-containing protein	FAD_binding_4
19887079	727.296	4679.67	BBA_04067	-2.6856	1.01909e-09	4.42577e-08	NW_007930844.1	219093	220035	-	879	protein_coding	ATP adenylyltransferase	-
19887084	2511.06	629.07	BBA_04072	1.99677	3.4146e-06	5.62051e-05	NW_007930844.1	239548	240878	-	1269	protein_coding	hypothetical protein	-
19887090	2030.95	6054.86	BBA_04078	-1.57589	0.000183727	0.00162629	NW_007930844.1	254829	256300	-	1044	protein_coding	adenosine kinase	PfkB
19887098	1.10165	32.9096	BBA_04086	-4.76149	1.82875e-06	3.29446e-05	NW_007930844.1	274546	275226	-	681	protein_coding	Zn2C6-type transcription factor	Zn_clus
19887106	3300.69	1025.9	BBA_04094	1.68574	6.9391e-05	0.000729769	NW_007930844.1	293120	294946	-	1575	protein_coding	Alg9-like mannosyltransferase	Glyco_transf_22
19887110	3474.58	1186.83	BBA_04098	1.54962	0.000239767	0.00202383	NW_007930844.1	303890	304349	-	372	protein_coding	hypothetical protein	-
19887112	1275.22	247.783	BBA_04100	2.36296	8.15122e-08	2.27206e-06	NW_007930844.1	312873	315338	-	2295	protein_coding	GMC oxidoreductase	-
19887121	1240.23	406.881	BBA_04109	1.60759	0.00016877	0.00151317	NW_007930844.1	345792	346463	+	615	protein_coding	zinc knuckle protein	-
19887126	190.306	684.845	BBA_04114	-1.84685	2.66982e-05	0.000325056	NW_007930844.1	357902	359611	-	1590	protein_coding	peroxin-3 protein	-
19887134	13.1318	60.3403	BBA_04122	-2.19044	0.000197348	0.00172334	NW_007930844.1	390203	391694	+	1413	protein_coding	MAK1-like monooxygenase	-
19887150	4768.39	1431.87	BBA_04138	1.7355	4.18341e-05	0.000472663	NW_007930844.1	452304	452973	+	567	protein_coding	60S ribosome subunit biogenesis protein NIP7	-
19887151	4871.2	1305.69	BBA_04139	1.89935	8.16428e-06	0.000117662	NW_007930844.1	453474	455125	-	1332	protein_coding	glutamate 5-kinase	AA_kinase
19887153	44.8481	971.039	BBA_04141	-4.43286	1.79107e-18	4.24965e-16	NW_007930844.1	458543	460170	-	1308	protein_coding	serine/threonine-protein kinase ark1	Pkinase
19887159	1339.75	303.559	BBA_04147	2.14141	9.03427e-07	1.80463e-05	NW_007930844.1	478113	480107	+	1995	protein_coding	F-box domain-containing protein	-
19887168	206.711	715.019	BBA_04156	-1.78982	4.20154e-05	0.000473062	NW_007930844.1	509614	511287	+	1674	protein_coding	hypothetical protein	-
19887171	92.9694	320.932	BBA_04159	-1.78622	8.34783e-05	0.000845914	NW_007930844.1	516369	517693	-	1188	protein_coding	serum paraoxonase/arylesterase 2	-
19887177	284.361	76.7987	BBA_04165	1.88669	3.73308e-05	0.000431299	NW_007930844.1	531640	532740	+	1101	protein_coding	toxD-like zinc binding oxidoreductase	ADH_zinc_N
19887182	265.769	734.221	BBA_04170	-1.46567	0.000674248	0.00466175	NW_007930844.1	547021	549231	-	2211	protein_coding	PX domain-containing protein	-
19887183	2115.16	11156	BBA_04171	-2.39893	2.9187e-08	9.12961e-07	NW_007930844.1	550237	552956	-	2661	protein_coding	hypothetical protein	-
19887199	4.38251	36.567	BBA_04187	-3.028	0.000121298	0.0011467	NW_007930844.1	598865	601026	+	1827	protein_coding	Peptidase S8/S53%2C subtilisin/kexin/sedolisin	Peptidase_S8
19887200	2.19527	23.766	BBA_04188	-3.36977	0.000240916	0.00203088	NW_007930844.1	601341	602530	-	858	protein_coding	tat pathway signal sequence	-
19887203	6.56981	38.3957	BBA_04191	-2.52656	0.000404469	0.00310796	NW_007930844.1	607424	609952	+	2097	protein_coding	oligopeptide transporter	OPT
19887217	2287.96	290.758	BBA_04205	2.97559	3.29327e-11	1.89568e-09	NW_007930844.1	658503	660282	-	1134	protein_coding	major facilitator superfamily transporter	MFS_1
19887220	1549.73	4598.29	BBA_04208	-1.56901	0.000198674	0.00173326	NW_007930844.1	669938	670282	-	246	protein_coding	hypothetical protein	-
19887221	124.686	35.6526	BBA_04209	1.80224	0.000281382	0.0023119	NW_007930844.1	672516	674345	-	1830	protein_coding	hypothetical protein	-
19887227	244.989	1060.65	BBA_04215	-2.11365	1.48465e-06	2.75624e-05	NW_007930844.1	692534	695251	+	2661	protein_coding	WD domain-containing protein	-
19887235	177.182	635.47	BBA_04223	-1.84194	2.94694e-05	0.000353487	NW_007930844.1	713593	715868	-	1734	protein_coding	gamma-glutamyltranspeptidase	-
19887239	25.1621	3.64998	BBA_04227	2.74074	0.000589	0.00421618	NW_007930844.1	725589	726149	-	561	protein_coding	hypothetical protein	-
19887243	38.2861	131.66	BBA_04231	-1.77898	0.000386357	0.00299242	NW_007930844.1	733472	734134	+	606	protein_coding	exonuclease family protein	Exonuc_X-T
19887251	2444.35	355.677	BBA_04239	2.78035	3.85802e-10	1.80697e-08	NW_007930844.1	762597	765731	+	2295	protein_coding	negative acting factor	-
19887252	1078.36	146.29	BBA_04240	2.8808	2.30622e-10	1.12738e-08	NW_007930844.1	766783	768843	-	2061	protein_coding	multicopper oxidase	-
19887253	1591.29	278.871	BBA_04241	2.51195	1.277e-08	4.2985e-07	NW_007930844.1	770691	772026	+	1266	protein_coding	phosphoesterase-like protein	Phosphoesterase
19887254	21.8811	110.63	BBA_04242	-2.33202	1.21155e-05	0.000165766	NW_007930844.1	773475	774275	+	801	protein_coding	vacuolar iron transporter Ccc1	DUF125
19887259	3029.46	1119.16	BBA_04247	1.43653	0.000642946	0.00450943	NW_007930844.1	789235	790934	+	1650	protein_coding	CBF/Mak21 family protein	CBF
19887261	4516.85	1432.79	BBA_04249	1.6564	8.89586e-05	0.000888556	NW_007930844.1	795535	798212	+	2559	protein_coding	CorA-like Mg2+ transporter	-
19887270	102.812	452.599	BBA_04258	-2.137	2.4118e-06	4.15256e-05	NW_007930844.1	825136	827552	-	2367	protein_coding	DNA polymerase alpha/epsilon subunit B	-
19887271	225.303	864.059	BBA_04259	-1.93874	9.48308e-06	0.000134086	NW_007930844.1	827877	828628	+	654	protein_coding	hypothetical protein	-
19887273	261.394	711.362	BBA_04261	-1.44398	0.00082614	0.00551213	NW_007930844.1	831076	833305	+	2109	protein_coding	protein kinase SNF1	Pkinase
19887275	45.9418	1731.78	BBA_04263	-5.23276	5.32541e-24	2.3548e-21	NW_007930844.1	837035	837490	+	456	protein_coding	Bys1 family protein	-
19887279	64.5341	314.531	BBA_04267	-2.28307	1.14071e-06	2.21051e-05	NW_007930844.1	843939	845654	+	1632	protein_coding	GABA permease	-
19887287	10717.9	3894.23	BBA_04275	1.46058	0.000494706	0.00370192	NW_007930844.1	874815	876752	+	1860	protein_coding	5-aminolevulinic acid synthase	Aminotran_1_2
19887291	7015.88	2550.13	BBA_04279	1.46	0.000503374	0.00375812	NW_007930844.1	886652	892170	-	5472	protein_coding	BP28CT domain-containing protein	-
19887304	206.711	853.087	BBA_04292	-2.04449	3.27992e-06	5.41716e-05	NW_007930844.1	930679	931727	-	870	protein_coding	AT hook motif family protein	-
19887305	1.10165	19.1942	BBA_04293	-3.98776	0.000376589	0.00292609	NW_007930844.1	932849	934598	+	1692	protein_coding	peptidase M61 domain-containing protein	-
19887321	967.902	5704.66	BBA_04309	-2.55907	4.43253e-09	1.68436e-07	NW_007930844.1	993640	999134	+	4107	protein_coding	pyruvate carboxylase	CPSase_L_D2
19887322	2110.78	622.669	BBA_04310	1.76102	3.69071e-05	0.000426912	NW_007930844.1	1001767	1002496	+	534	protein_coding	hypothetical protein	-
19887326	598.243	1664.12	BBA_04314	-1.47579	0.000509482	0.00379207	NW_007930844.1	1012078	1014503	-	2262	protein_coding	alpha-N-acetylglucosaminidase%2C putative	-
19887330	161.87	33.8239	BBA_04318	2.25415	5.24815e-06	8.10382e-05	NW_007930844.1	1024890	1027577	-	2631	protein_coding	PH domain-containing protein	-
19887331	523.874	29.2521	BBA_04319	4.15644	5.48701e-16	7.84966e-14	NW_007930844.1	1040265	1042471	+	2112	protein_coding	transcriptional regulatory protein pro-1	Zn_clus
19887335	7.66347	181.95	BBA_04323	-4.54864	1.23347e-13	1.16497e-11	NW_007930844.1	1059722	1060636	-	915	protein_coding	DUF1445 domain-containing protein	-
19887337	237.333	12.7937	BBA_04325	4.19933	5.26319e-14	5.33337e-12	NW_007930844.1	1065947	1066423	+	477	protein_coding	hypothetical protein	-
19887340	422.163	83.1992	BBA_04328	2.34128	3.6113e-07	8.50622e-06	NW_007930844.1	1076267	1078160	+	1560	protein_coding	aminotriazole resistance protein	MFS_1
19887343	267.956	94.1715	BBA_04331	1.50725	0.000902069	0.00588158	NW_007930844.1	1088751	1089973	+	1044	protein_coding	adiponectin receptor protein	-
19887346	5951.74	1365.13	BBA_04334	2.12417	7.26237e-07	1.52871e-05	NW_007930844.1	1095575	1097327	+	1566	protein_coding	hypothetical protein	-
19887362	71.0961	292.587	BBA_04350	-2.03931	1.24594e-05	0.000169281	NW_007930845.1	9390	10339	-	828	protein_coding	NUDIX domain-containing protein	-
19887371	1.10165	16.4511	BBA_04359	-3.76691	0.000884859	0.00579267	NW_007930845.1	39895	42774	+	2880	protein_coding	hypothetical protein	-
19887377	143.278	408.71	BBA_04365	-1.51155	0.000654904	0.00457352	NW_007930845.1	55927	58157	+	1857	protein_coding	AT hook domain-containing protein	-
19887386	101.719	321.846	BBA_04374	-1.66072	0.00023738	0.00200803	NW_007930845.1	75162	83766	+	7575	protein_coding	polyketide synthase%2C putative	ketoacyl-synt
19887391	430.912	92.3427	BBA_04379	2.22066	1.10996e-06	2.16822e-05	NW_007930845.1	91709	93781	-	2073	protein_coding	proline-rich protein	-
19887393	1546.45	392.252	BBA_04381	1.97874	4.6933e-06	7.39974e-05	NW_007930845.1	98235	99241	-	861	protein_coding	hypothetical protein	-
19887397	97.3441	388.594	BBA_04385	-1.99586	1.15889e-05	0.000160594	NW_007930845.1	107569	108862	+	912	protein_coding	molybdopterin binding domain protein	-
19887407	41.5671	175.549	BBA_04395	-2.0754	2.30173e-05	0.000284875	NW_007930845.1	138891	139771	-	795	protein_coding	hypothetical protein	-
19887413	18.6001	100.572	BBA_04401	-2.42771	1.03855e-05	0.000145576	NW_007930845.1	155829	157763	-	1629	protein_coding	sporulation-specific protein	RRM_1
19887418	88.5948	416.025	BBA_04406	-2.22993	1.12222e-06	2.18776e-05	NW_007930845.1	172300	173547	-	1248	protein_coding	hypothetical protein	-
19887422	51.4101	161.834	BBA_04410	-1.65229	0.000620402	0.00438291	NW_007930845.1	184937	185665	+	729	protein_coding	NUDIX domain protein	NUDIX
19887428	6475.6	2161.53	BBA_04416	1.5829	0.000171245	0.00153114	NW_007930845.1	206309	207879	+	1494	protein_coding	putative DOT1 protein	DOT1
19887430	98.4378	21.0229	BBA_04418	2.21994	3.88636e-05	0.000445306	NW_007930845.1	209476	211044	-	1431	protein_coding	major facilitator superfamily transporter	MFS_1
19887438	496.532	1683.32	BBA_04426	-1.76113	3.94981e-05	0.000450454	NW_007930845.1	233203	234186	-	918	protein_coding	HMG box protein	HMG_box
19887440	8713.24	1702.52	BBA_04428	2.35544	4.94841e-08	1.48117e-06	NW_007930845.1	236435	238787	-	2109	protein_coding	glutamine:fructose-6-phosphate amidotransferase	SIS
19887453	11922.1	4046.02	BBA_04441	1.55903	0.000208063	0.00180075	NW_007930845.1	282006	283729	+	1659	protein_coding	nuclear GTP-binding protein NUG1	-
19887457	112.655	320.932	BBA_04445	-1.50945	0.00077438	0.00524229	NW_007930845.1	311933	313144	+	945	protein_coding	histone-like transcription factor and archaeal histone	-
19887461	2139.22	353.849	BBA_04449	2.59542	4.01616e-09	1.5417e-07	NW_007930845.1	323812	325485	-	1509	protein_coding	helix-loop-helix DNA-binding domain-containing protein	HLH
19887468	1052.11	2883.87	BBA_04456	-1.45462	0.000557845	0.00404979	NW_007930845.1	351747	354463	+	2481	protein_coding	vacuolar protein sorting vps16	-
19887474	95.1568	11.8793	BBA_04462	2.9877	1.98429e-07	4.96224e-06	NW_007930845.1	370214	370501	-	288	protein_coding	hypothetical protein	-
19887485	82.0328	412.367	BBA_04473	-2.32807	4.89508e-07	1.07899e-05	NW_007930845.1	410560	411018	-	330	protein_coding	hypothetical protein	-
19887506	978.839	2866.5	BBA_04494	-1.55004	0.000244843	0.00205685	NW_007930845.1	471551	478466	+	5040	protein_coding	MCM2/3/5 family protein	MCM
19887513	4852.6	1779.33	BBA_04501	1.44735	0.000569465	0.00411878	NW_007930845.1	500605	503292	-	2505	protein_coding	C2H2 finger domain protein	-
19887514	1930.33	685.76	BBA_04502	1.49288	0.000421752	0.00321789	NW_007930845.1	510758	512785	+	1968	protein_coding	patatin-like phospholipase	-
19887517	147.653	437.055	BBA_04505	-1.5649	0.00039256	0.00303622	NW_007930845.1	527442	528680	+	1152	protein_coding	oxidoreductase family protein	GFO_IDH_MocA
19887522	2672.93	496.488	BBA_04510	2.42827	2.72888e-08	8.619e-07	NW_007930845.1	544968	545866	+	837	protein_coding	bZIP transcription factor	-
19887524	2920.1	10767.4	BBA_04512	-1.88255	9.28794e-06	0.00013171	NW_007930845.1	565556	566519	-	903	protein_coding	hypothetical protein	-
19887525	161.87	747.022	BBA_04513	-2.20553	6.94567e-07	1.48174e-05	NW_007930845.1	570739	571573	+	750	protein_coding	kinetochore protein fta4	-
19887526	181.556	538.548	BBA_04514	-1.56808	0.000343895	0.00271323	NW_007930845.1	573353	575136	+	1734	protein_coding	torulene oxygenase	RPE65
19887533	4812.14	913.434	BBA_04521	2.39713	3.20399e-08	9.92626e-07	NW_007930845.1	590955	591847	+	831	protein_coding	hypothetical protein	-
19887538	41.5671	135.317	BBA_04526	-1.70019	0.000560961	0.00406331	NW_007930845.1	602983	604260	+	1278	protein_coding	cellulase-like protein	-
19887545	860.723	282.529	BBA_04533	1.60667	0.000193945	0.00169998	NW_007930845.1	622658	624844	+	2187	protein_coding	hypothetical protein	-
19887546	6.56981	56.6828	BBA_04534	-3.08694	6.02224e-06	9.13952e-05	NW_007930845.1	625194	626387	-	1194	protein_coding	hypothetical protein	-
19887571	17.5064	1782.99	BBA_04559	-6.66079	2.30288e-31	2.03658e-28	NW_007930845.1	686968	687767	+	600	protein_coding	hypothetical protein	-
19887575	51.4101	843.943	BBA_04563	-4.03398	3.23771e-16	4.84561e-14	NW_007930845.1	694083	695474	-	1392	protein_coding	Nuf2 family protein	-
19887579	426.538	136.232	BBA_04567	1.64561	0.000205603	0.00178263	NW_007930845.1	707464	708665	-	999	protein_coding	putative 3-hydroxyisobutyrate dehydrogenase G6G8.5	NAD_binding_2
19887586	4889.79	1384.33	BBA_04574	1.82048	1.81366e-05	0.000233068	NW_007930845.1	732751	735204	+	2454	protein_coding	C6 zinc finger domain-containing protein	Fungal_trans
19887587	4729.02	947.266	BBA_04575	2.31954	8.0353e-08	2.25266e-06	NW_007930845.1	736181	737464	-	1104	protein_coding	iron permease FTR1 family protein	-
19887588	8647.62	1323.07	BBA_04576	2.70829	6.28447e-10	2.8435e-08	NW_007930845.1	740118	742141	+	1893	protein_coding	multicopper oxidase	-
19887611	78.7518	265.156	BBA_04599	-1.75004	0.000138898	0.00128809	NW_007930845.1	815960	817099	+	1140	protein_coding	origin recognition complex subunit 6	-
19887612	52.5038	177.378	BBA_04600	-1.7542	0.000249746	0.00209082	NW_007930845.1	817349	818377	-	912	protein_coding	short chain dehydrogenase	adh_short
19887627	18.6001	1.38778e-17	BBA_04615	7.23204	7.55368e-05	0.000781725	NW_007930845.1	874872	875405	-	534	protein_coding	hypothetical protein	-
19887636	190.306	535.805	BBA_04624	-1.49286	0.000644965	0.00452033	NW_007930845.1	899019	901868	+	2850	protein_coding	glycoside hydrolase family 3	Glyco_hydro_3
19887639	6.56981	76.7987	BBA_04627	-3.52423	1.03931e-07	2.81627e-06	NW_007930845.1	907979	909089	+	1041	protein_coding	ACC deaminase	PALP
19887642	6264.53	2363.6	BBA_04630	1.40616	0.000795508	0.00536292	NW_007930845.1	921525	923093	-	1569	protein_coding	solute carrier family 35 member F1	-
19887643	27.3494	160.919	BBA_04631	-2.55179	7.47288e-07	1.55173e-05	NW_007930845.1	926386	929722	+	3213	protein_coding	Cytochrome P450 CYP6004A2	An_peroxidase
19887644	274.518	895.147	BBA_04632	-1.70482	8.22002e-05	0.000835573	NW_007930845.1	931045	932997	+	1878	protein_coding	calcineurin-like phosphoesterase	-
19887663	2.19527	61.2546	BBA_04651	-4.73081	1.67587e-08	5.5132e-07	NW_007930846.1	21644	23329	-	1521	protein_coding	MFS transporter	MFS_1
19887664	27.3494	185.607	BBA_04652	-2.75755	8.86619e-08	2.44335e-06	NW_007930846.1	23888	26026	+	2028	protein_coding	Putative Zn(II)2Cys6 transcription factor	Fungal_trans
19887673	1.38778e-17	15.5368	BBA_04661	-6.97557	0.000193974	0.00169998	NW_007930846.1	42070	42723	-	549	protein_coding	hypothetical protein	-
19887685	892.439	184.693	BBA_04673	2.27179	2.84172e-07	6.92839e-06	NW_007930846.1	78172	79077	-	750	protein_coding	lactam utilization protein LAMB	-
19887686	302.953	11.8793	BBA_04674	4.65721	1.34273e-16	2.33252e-14	NW_007930846.1	79842	81362	+	1380	protein_coding	membrane transporter	-
19887688	32.8178	2.73558	BBA_04676	3.5217	1.47133e-05	0.000194736	NW_007930846.1	83525	85986	-	1653	protein_coding	acetamidase-like protein	Amidase
19887691	1428.34	172.806	BBA_04679	3.04613	2.00682e-11	1.22782e-09	NW_007930846.1	93466	97516	+	3648	protein_coding	urea amidolyase%2C putative	CPSase_L_D2
19887692	90.7821	290.758	BBA_04680	-1.67814	0.000226403	0.00193537	NW_007930846.1	97572	99357	-	1719	protein_coding	C6 transcription factor	Zn_clus
19887693	75.4708	394.08	BBA_04681	-2.38275	2.85263e-07	6.93759e-06	NW_007930846.1	100663	101532	+	870	protein_coding	haloacid dehalogenase	-
19887694	1.38778e-17	20.1086	BBA_04682	-7.34494	3.04594e-05	0.000363124	NW_007930846.1	101728	102955	-	1173	protein_coding	C6 finger domain protein%2C putative	Zn_clus
19887695	14.2254	185.607	BBA_04683	-3.69494	5.75916e-11	3.09531e-09	NW_007930846.1	103788	105386	+	1599	protein_coding	putative thiosulfate sulfurtransferase	Rhodanese
19887702	1563.95	128.917	BBA_04690	3.59931	1.25666e-14	1.45534e-12	NW_007930846.1	135701	139342	+	3327	protein_coding	Na%2CH/K antiporter P-type ATPase	E1-E2_ATPase
19887708	37.1924	140.804	BBA_04696	-1.91743	0.000136358	0.00127058	NW_007930846.1	150889	151965	+	819	protein_coding	short chain dehydrogenase/reductase	adh_short
19887712	1.38778e-17	23.766	BBA_04700	-7.58458	5.44527e-06	8.35514e-05	NW_007930846.1	165295	165933	-	639	protein_coding	hypothetical protein	-
19887714	182.65	784.51	BBA_04702	-2.10203	1.97779e-06	3.54327e-05	NW_007930846.1	169013	171216	+	2082	protein_coding	C6 transcription factor	Fungal_trans
19887715	80.9391	284.358	BBA_04703	-1.81139	7.64051e-05	0.000785696	NW_007930846.1	171272	171922	-	651	protein_coding	hypothetical protein	-
19887722	2772.45	9052.12	BBA_04710	-1.70705	5.32943e-05	0.000584494	NW_007930846.1	191404	191879	+	411	protein_coding	Mmc protein	-
19887726	45.9418	616.269	BBA_04714	-3.74233	4.11619e-14	4.25981e-12	NW_007930846.1	220936	223059	+	2124	protein_coding	hypothetical protein	-
19887729	5847.84	60.3403	BBA_04717	6.59552	1.5045e-34	1.82947e-31	NW_007930846.1	231939	232976	-	1038	protein_coding	GTP-binding protein EsdC	-
19887732	55.7848	6.39311	BBA_04720	3.09884	3.5979e-06	5.87255e-05	NW_007930846.1	239461	239772	-	312	protein_coding	hypothetical protein	-
19887736	1968.61	484.601	BBA_04724	2.022	2.7483e-06	4.62551e-05	NW_007930846.1	255031	255360	+	330	protein_coding	hypothetical protein	-
19887737	271.237	875.946	BBA_04725	-1.69088	9.49753e-05	0.00093799	NW_007930846.1	260902	262661	-	1515	protein_coding	eukaryotic and archaeal DNA primase	-
19887739	1244.6	386.765	BBA_04727	1.6858	8.41663e-05	0.000851998	NW_007930846.1	268017	269035	-	918	protein_coding	hypothetical protein	-
19887741	1103.52	347.448	BBA_04729	1.66685	0.000104712	0.00102067	NW_007930846.1	290199	292277	+	2079	protein_coding	protein kinase%2C putative	Pkinase
19887757	211.085	832.057	BBA_04745	-1.97829	6.70237e-06	9.93912e-05	NW_007930846.1	338607	340205	-	1434	protein_coding	phosphatidylinositol transfer protein CSR1	CRAL_TRIO_N
19887768	227.49	692.16	BBA_04756	-1.60484	0.000221515	0.00189859	NW_007930846.1	373854	375316	+	1356	protein_coding	glutamate-5-semialdehyde dehydrogenase	Aldedh
19887769	520.593	2124.96	BBA_04757	-2.02897	2.54562e-06	4.36751e-05	NW_007930846.1	375633	377573	-	1794	protein_coding	replication factor-a protein 1	tRNA_anti
19887770	187.025	567.808	BBA_04758	-1.60161	0.000263403	0.00218261	NW_007930846.1	378048	379174	+	972	protein_coding	dienelactone hydrolase	-
19887771	40.4734	291.672	BBA_04759	-2.8458	7.11404e-09	2.52829e-07	NW_007930846.1	379297	380365	-	1011	protein_coding	zinc-binding dehydrogenase	ADH_zinc_N
19887773	1.38778e-17	13.708	BBA_04761	-6.79653	0.000517265	0.00382658	NW_007930846.1	385071	386489	+	1419	protein_coding	UNC93-like protein	-
19887792	358.73	2903.99	BBA_04780	-3.01666	1.73636e-11	1.06907e-09	NW_007930846.1	449667	450407	+	741	protein_coding	hypothetical protein	-
19887797	54.6911	13.708	BBA_04785	1.98555	0.000708139	0.00485467	NW_007930846.1	469184	471103	+	1755	protein_coding	phosphatidylinositol transfer protein CSR1	-
19887804	1.38778e-17	13.708	BBA_04792	-6.79653	0.000517265	0.00382658	NW_007930846.1	489154	489834	-	681	protein_coding	hypothetical protein	-
19887815	318.265	89.5997	BBA_04803	1.82707	5.56075e-05	0.000606446	NW_007930846.1	522304	523398	+	1095	protein_coding	F-box domain-containing protein	-
19887816	2466.22	771.709	BBA_04804	1.676	7.9795e-05	0.000814529	NW_007930846.1	524496	526270	-	1725	protein_coding	tripeptidyl peptidase SED3	-
19887819	1558.48	437.055	BBA_04807	1.83393	1.99525e-05	0.000253391	NW_007930846.1	540288	542045	+	1380	protein_coding	SPX domain-containing protein	SPX
19887823	3897.83	1327.64	BBA_04811	1.55371	0.000229187	0.00195402	NW_007930846.1	558531	559637	-	1026	protein_coding	anamorsin family protein	-
19887828	111.562	318.189	BBA_04816	-1.51113	0.000756144	0.00513671	NW_007930846.1	572472	574378	+	1833	protein_coding	WD domain-containing protein	-
19887855	84.2201	21.0229	BBA_04843	1.99518	0.000244215	0.00205334	NW_007930846.1	659565	662180	+	2616	protein_coding	ferric reductase like transmembrane component	Ferric_reduct
19887857	1902.99	485.516	BBA_04845	1.97037	4.76414e-06	7.49927e-05	NW_007930846.1	671210	672334	-	1125	protein_coding	hypothetical protein	-
19887871	2461.85	535.805	BBA_04859	2.19968	3.78309e-07	8.82538e-06	NW_007930846.1	727403	728050	-	648	protein_coding	nucleotide exchange factor Fes1	-
19887875	721.827	231.325	BBA_04863	1.64115	0.000156581	0.00142244	NW_007930846.1	736900	737356	+	351	protein_coding	hypothetical protein	-
19887884	52.5038	671.13	BBA_04872	-3.67318	5.39025e-14	5.40581e-12	NW_007930846.1	775615	779178	-	3564	protein_coding	variant SH3 domain-containing protein	Transglut_core
19887885	62.3468	1107.28	BBA_04873	-4.14803	2.98172e-17	6.04295e-15	NW_007930846.1	780513	782600	+	1905	protein_coding	putative germinal center kinases group protein	Pkinase
19887889	11153.2	4192.31	BBA_04877	1.41161	0.000747859	0.00508753	NW_007930846.1	792559	793716	+	1029	protein_coding	elongation of fatty acids protein 3	ELO
19887896	282.174	1504.11	BBA_04884	-2.41378	4.44893e-08	1.33991e-06	NW_007930846.1	818018	819335	-	1185	protein_coding	DNA-repair protein rad2	XPG_I
19887898	184.837	32.9096	BBA_04886	2.48482	5.19301e-07	1.13778e-05	NW_007930846.1	823866	824978	-	1113	protein_coding	hypothetical protein	-
19887936	185.931	2218.22	BBA_04924	-3.57574	1.31385e-14	1.50366e-12	NW_007930847.1	65676	66782	-	918	protein_coding	meiotic chromosome segregation protein	-
19887938	54.6911	205.723	BBA_04926	-1.90917	5.98004e-05	0.000642096	NW_007930847.1	75718	77361	-	1644	protein_coding	steroid monooxygenase	-
19887948	2733.08	963.724	BBA_04936	1.5037	0.000366159	0.00286334	NW_007930847.1	104222	108276	-	3819	protein_coding	multidrug resistance protein 1	ABC_membrane
19887953	209.992	9992.99	BBA_04941	-5.57173	2.41975e-28	1.56929e-25	NW_007930847.1	118756	124650	+	2859	protein_coding	radH flavin-dependent halogenase	MFS_1
19887963	1182.26	277.957	BBA_04951	2.08807	1.63922e-06	3.02015e-05	NW_007930847.1	155046	156173	+	1128	protein_coding	fatty acid hydroxylase superfamily protein	-
19887969	2377.64	462.657	BBA_04957	2.36117	6.1667e-08	1.78541e-06	NW_007930847.1	177976	181504	+	3354	protein_coding	potassium/sodium efflux P-type ATPase	E1-E2_ATPase
19887970	9113.53	2220.05	BBA_04958	2.03735	1.82417e-06	3.29446e-05	NW_007930847.1	195041	196604	+	1380	protein_coding	RadR putative transcriptional regulator	-
19887981	169.526	33.8239	BBA_04969	2.32078	2.62741e-06	4.46696e-05	NW_007930847.1	249539	250061	-	462	protein_coding	ribose 5-phosphate isomerase	LacAB_rpiB
19887985	7108.84	22758.3	BBA_04973	-1.67869	6.81372e-05	0.000718135	NW_007930847.1	258388	259895	-	1392	protein_coding	MFS transporter	MFS_1
19887989	53.5974	300.816	BBA_04977	-2.48614	1.80444e-07	4.54756e-06	NW_007930847.1	269893	272629	-	2592	protein_coding	Hst3 protein	SIR2
19887999	507.469	114.287	BBA_04987	2.14932	1.79708e-06	3.27378e-05	NW_007930847.1	297005	298150	-	1059	protein_coding	hypothetical protein	-
19888005	71.0961	214.866	BBA_04993	-1.59412	0.000663219	0.00460185	NW_007930847.1	313181	314689	+	1509	protein_coding	trfA protein	-
19888010	1091.49	260.584	BBA_04998	2.0659	2.19981e-06	3.85027e-05	NW_007930847.1	333418	334652	+	1143	protein_coding	Cupin%2C RmlC-type	-
19888013	247.176	697.646	BBA_05001	-1.49655	0.000554803	0.00403072	NW_007930847.1	344725	345588	+	864	protein_coding	carbonic anhydrase	-
19888020	133.435	415.11	BBA_05008	-1.63655	0.000232658	0.00197668	NW_007930847.1	364100	365272	-	1065	protein_coding	hypothetical protein	-
19888021	33.9114	199.322	BBA_05009	-2.55126	2.99952e-07	7.24053e-06	NW_007930847.1	367478	368852	+	1239	protein_coding	formamidase-like protein	FmdA_AmdA
19888022	2.19527	42.0531	BBA_05010	-4.18962	2.20061e-06	3.85027e-05	NW_007930847.1	369397	372312	+	2430	protein_coding	polysaccharide lyase family 8 protein	-
19888027	14415.6	4680.58	BBA_05015	1.62284	0.000115783	0.00110751	NW_007930847.1	387805	392453	+	4596	protein_coding	multidrug resistance protein CDR1	ABC2_membrane
19888032	806.04	2247.48	BBA_05020	-1.47926	0.000474463	0.00356415	NW_007930847.1	405871	420544	-	14445	protein_coding	amino acid adenylation domain-containing protein	AMP-binding
19888049	3085.24	12141.7	BBA_05037	-1.97648	3.4696e-06	5.68219e-05	NW_007930847.1	475018	475683	+	447	protein_coding	cyclophilin A	Pro_isomerase
19888057	473.565	96.0002	BBA_05045	2.30083	3.92568e-07	9.07103e-06	NW_007930847.1	505890	506823	-	870	protein_coding	hypothetical protein	-
19888062	24813.1	2499.84	BBA_05050	3.31112	1.60032e-13	1.42825e-11	NW_007930847.1	520895	523003	-	2109	protein_coding	FAD dependent oxidoreductase	DAO
19888072	66.7214	308.131	BBA_05060	-2.20542	2.28029e-06	3.95811e-05	NW_007930847.1	553841	555149	+	972	protein_coding	AT DNA binding protein	-
19888077	1430.52	3977.44	BBA_05065	-1.47523	0.000456397	0.00344975	NW_007930847.1	563749	564827	+	834	protein_coding	putative proteasome subunit alpha type 2	Proteasome
19888080	136.716	591.581	BBA_05068	-2.11248	2.283e-06	3.95811e-05	NW_007930847.1	571546	572458	-	756	protein_coding	nicotinamide riboside kinase 1	-
19888087	184.837	538.548	BBA_05075	-1.54226	0.000416805	0.00318513	NW_007930847.1	588366	589298	-	813	protein_coding	urease accessory protein-like protein	-
19888091	47.0354	1131.05	BBA_05079	-4.58437	1.30358e-19	3.42736e-17	NW_007930847.1	597943	600342	-	2283	protein_coding	microtubule associated protein	-
19888094	8998.69	3288.02	BBA_05082	1.45246	0.000532626	0.00390753	NW_007930847.1	608227	610736	-	2451	protein_coding	aconitate hydratase precursor	Aconitase
19888100	1.38778e-17	31.0809	BBA_05088	-7.96983	2.40483e-07	5.92259e-06	NW_007930847.1	623794	624754	-	699	protein_coding	cutinase-like protein	-
19888104	191.399	37.4814	BBA_05092	2.34816	1.67468e-06	3.07383e-05	NW_007930847.1	642513	643670	+	1158	protein_coding	SWIRM domain-containing protein	SWIRM
19888117	493.251	38.3957	BBA_05105	3.67871	1.3078e-13	1.22329e-11	NW_007930847.1	681285	682228	+	711	protein_coding	GPI anchored protein%2C putative	-
19888140	244.989	2306	BBA_05128	-3.234	1.23456e-12	9.84412e-11	NW_007930848.1	29554	30147	+	309	protein_coding	acyl CoA binding protein	-
19888146	114.843	448.942	BBA_05134	-1.96583	1.18549e-05	0.000162681	NW_007930848.1	46113	47666	-	1245	protein_coding	putative RAD55 protein	-
19888175	3239.45	434.312	BBA_05163	2.89856	7.53436e-11	3.94055e-09	NW_007930848.1	154936	156836	+	1251	protein_coding	GATA transcription factor AreB	GATA
19888178	59.0658	7.30748	BBA_05166	2.99192	4.84488e-06	7.57733e-05	NW_007930848.1	161179	161509	-	273	protein_coding	hypothetical protein	-
19888180	638.709	148.118	BBA_05168	2.10739	2.19794e-06	3.85027e-05	NW_007930848.1	165545	166673	-	1038	protein_coding	Acyl-CoA N-acyltransferase	-
19888182	262.488	706.79	BBA_05170	-1.42866	0.000937316	0.00606824	NW_007930848.1	172330	173277	+	948	protein_coding	acetamidase/formamidase family protein	FmdA_AmdA
19888195	332.482	1291.06	BBA_05183	-1.95685	6.39236e-06	9.5669e-05	NW_007930848.1	226202	228614	-	2283	protein_coding	Cel3e-like protein	Glyco_hydro_3_C
19888210	914.313	324.589	BBA_05198	1.49367	0.000491206	0.00367856	NW_007930848.1	260193	261953	+	1710	protein_coding	major facilitator superfamily transporter	MFS_1
19888247	200.149	1072.53	BBA_05235	-2.42121	5.32302e-08	1.57873e-06	NW_007930848.1	383624	386359	+	2445	protein_coding	rhoptry protein	-
19888251	167.339	760.737	BBA_05239	-2.18387	9.09534e-07	1.8131e-05	NW_007930848.1	400435	402381	+	1947	protein_coding	hypothetical protein	-
19888266	16.4128	85.0279	BBA_05254	-2.36513	2.99728e-05	0.000358642	NW_007930848.1	451657	452167	-	393	protein_coding	hypothetical protein	-
19888269	16.4128	70.3982	BBA_05257	-2.09319	0.000284129	0.00232269	NW_007930848.1	456551	457454	-	813	protein_coding	SWIM zinc finger protein	-
19888271	3213.2	830.228	BBA_05259	1.95225	5.14117e-06	7.9766e-05	NW_007930848.1	460544	461923	-	1380	protein_coding	DNA repair protein Rad4%2C transglutaminase-like protein	-
19888278	90.7821	379.451	BBA_05266	-2.06208	6.12753e-06	9.28483e-05	NW_007930848.1	484758	487253	+	2325	protein_coding	FHA domain-containing protein	FHA
19888280	26.2558	192.922	BBA_05268	-2.8719	2.89387e-08	9.08117e-07	NW_007930848.1	490482	492628	+	1968	protein_coding	AMP-binding enzyme	AMP-binding
19888297	108.281	565.979	BBA_05285	-2.38475	1.59023e-07	4.08174e-06	NW_007930848.1	555476	557199	+	1254	protein_coding	glycylpeptide N-tetradecanoyltransferase	Abhydrolase_1
19888314	1292.72	251.441	BBA_05302	2.3615	8.3447e-08	2.31935e-06	NW_007930848.1	592909	594756	-	1791	protein_coding	hypothetical protein	-
19888320	25.1621	262.413	BBA_05308	-3.37656	9.10777e-11	4.70266e-09	NW_007930848.1	616086	617939	-	1152	protein_coding	acyltransferase-like protein	-
19888323	5.47616	721.42	BBA_05311	-7.01138	9.39448e-28	5.37585e-25	NW_007930848.1	625249	626079	-	831	protein_coding	UDP-N-acetylglucosamine acyltransferase	Hexapep
19888324	19.6938	1020.41	BBA_05312	-5.68693	6.11445e-25	2.83244e-22	NW_007930848.1	627067	629253	+	2187	protein_coding	pleiotropic regulatory protein DegT/DnrJ/EryC1/StrS	GFO_IDH_MocA
19888340	1998.14	288.929	BBA_05328	2.78929	3.81508e-10	1.80697e-08	NW_007930848.1	675162	677614	-	2259	protein_coding	hypothetical protein	-
19888349	115.936	30.1665	BBA_05337	1.93748	0.000156603	0.00142244	NW_007930848.1	715294	715650	+	357	protein_coding	hypothetical protein	-
19888350	1195.38	269.728	BBA_05338	2.14734	8.86132e-07	1.78105e-05	NW_007930848.1	715799	717895	+	1965	protein_coding	SRF-type transcription factor	SRF-TF
19888354	190.306	63.0833	BBA_05342	1.59086	0.000693523	0.00477128	NW_007930849.1	10622	11356	-	735	protein_coding	Alginate lyase 2	-
19888359	17535.8	6559.58	BBA_05347	1.41861	0.000699837	0.00481132	NW_007930849.1	23121	25869	-	2679	protein_coding	Ncp1-like protein	-
19888366	83.1264	2.73558	BBA_05354	4.85943	3.78133e-11	2.15116e-09	NW_007930849.1	55109	55732	+	624	protein_coding	Acyl-CoA N-acyltransferase	Acetyltransf_1
19888372	122.498	402.309	BBA_05360	-1.71464	0.000125297	0.00117767	NW_007930849.1	74919	75861	-	846	protein_coding	tyrosine phosphatase	-
19888376	7642.55	2575.73	BBA_05364	1.56902	0.00019278	0.00169921	NW_007930849.1	82679	83923	-	1170	protein_coding	delta-aminolevulinic acid dehydratase	-
19888384	169.526	664.73	BBA_05372	-1.97055	8.35332e-06	0.000119678	NW_007930849.1	102211	102886	-	609	protein_coding	DUF567 domain protein	-
19888385	48.1291	197.494	BBA_05373	-2.03429	2.71107e-05	0.000329255	NW_007930849.1	103589	106588	-	2673	protein_coding	regulatory protein	Fungal_trans
19888388	516.218	1905.51	BBA_05376	-1.8839	1.17179e-05	0.000161691	NW_007930849.1	114152	115638	-	1383	protein_coding	alpha-amylase A type-3	-
19888390	64.5341	226.753	BBA_05378	-1.81122	0.000113129	0.00108963	NW_007930849.1	119668	120465	-	798	protein_coding	nicotinamide N-methyltransferase	-
19888391	79.8454	285.272	BBA_05379	-1.83561	6.29578e-05	0.00067008	NW_007930849.1	121260	122396	-	1137	protein_coding	RNA helicase HEL117	-
19888396	10046.4	3436.14	BBA_05384	1.54778	0.000231135	0.00196625	NW_007930849.1	134421	135302	-	762	protein_coding	transcription factor TFIID	-
19888400	30.6304	202.065	BBA_05388	-2.71724	7.59493e-08	2.15079e-06	NW_007930849.1	148503	149417	-	750	protein_coding	DUF858 domain-containing protein	-
19888407	62.3468	12.7937	BBA_05395	2.27279	9.17669e-05	0.000910927	NW_007930849.1	169583	170423	-	783	protein_coding	major allergen Asp f 2-like protein	-
19888413	2368.89	834.8	BBA_05401	1.50455	0.000372607	0.0029021	NW_007930849.1	182897	184008	+	972	protein_coding	CDP-alcohol phosphatidyltransferase	CDP-OH_P_transf
19888421	22.9748	96.0002	BBA_05409	-2.05765	0.000114657	0.00110011	NW_007930849.1	203860	204945	+	1086	protein_coding	homocysteine S-methyltransferase	-
19888432	1895.33	644.614	BBA_05420	1.55574	0.000246454	0.00206682	NW_007930849.1	234607	236310	+	1644	protein_coding	imidazoleglycerol phosphate synthase	GATase
19888442	547.934	91.4284	BBA_05430	2.58152	1.86015e-08	6.07231e-07	NW_007930849.1	258798	259412	-	558	protein_coding	Acyl-CoA N-acyltransferase	Acetyltransf_1
19888447	9744.57	1651.32	BBA_05435	2.56088	4.0254e-09	1.5417e-07	NW_007930849.1	269720	271400	-	1614	protein_coding	amino acid permease	-
19888448	9795.97	35792.5	BBA_05436	-1.86938	1.03186e-05	0.000144848	NW_007930849.1	273078	273629	-	552	protein_coding	hypothetical protein	-
19888449	158.589	854.916	BBA_05437	-2.42965	5.72825e-08	1.67341e-06	NW_007930849.1	276127	278342	+	2076	protein_coding	glycoside hydrolase family 2	-
19888484	1660.19	335.561	BBA_05472	2.30624	1.34908e-07	3.52792e-06	NW_007930849.1	386934	387716	-	660	protein_coding	hypothetical protein	-
19888504	2184.06	685.76	BBA_05492	1.67104	8.54798e-05	0.000861707	NW_007930849.1	442911	443765	-	855	protein_coding	ubiquitin family protein	-
19888515	4.38251	147.204	BBA_05503	-5.03331	1.50824e-13	1.39735e-11	NW_007930849.1	478520	479941	+	1422	protein_coding	hypothetical protein	-
19888516	4633.87	1708.01	BBA_05504	1.43983	0.000608301	0.00432254	NW_007930849.1	480642	484922	-	4230	protein_coding	Immunoglobulin E-set	TIG
19888518	3101.64	1087.16	BBA_05506	1.51235	0.000335815	0.00267671	NW_007930849.1	495648	497576	+	1929	protein_coding	WD repeat-containing protein	-
19888519	1861.43	455.342	BBA_05507	2.03106	2.56018e-06	4.38475e-05	NW_007930849.1	497733	498245	-	456	protein_coding	hypothetical protein	-
19888520	55.7848	3.64998	BBA_05508	3.88569	9.11609e-08	2.50512e-06	NW_007930849.1	499726	502897	+	3003	protein_coding	hypothetical protein	-
19888529	1293.81	473.629	BBA_05517	1.44953	0.000653017	0.00456689	NW_007930849.1	518040	520866	-	2652	protein_coding	TBC domain-containing protein	TBC
19888546	155.308	1636.69	BBA_05534	-3.39661	2.09017e-13	1.84847e-11	NW_007930849.1	574525	580262	+	5553	protein_coding	chromosome segregation ATPase	-
19888547	61.2531	183.778	BBA_05535	-1.5834	0.000849028	0.00563009	NW_007930849.1	580669	581242	+	342	protein_coding	DASH complex subunit Dad3	-
19888563	72.1898	382.194	BBA_05551	-2.4026	2.64206e-07	6.47404e-06	NW_007930849.1	628693	630645	-	1791	protein_coding	Beta-lactamase-type transpeptidase	Beta-lactamase
19888567	2769.17	15.5368	BBA_05555	7.4655	3.86219e-37	9.39285e-34	NW_007930849.1	642322	643786	-	1239	protein_coding	epoxide hydrolase	EHN
19888570	5601.76	1520.57	BBA_05558	1.88118	9.725e-06	0.000137307	NW_007930849.1	649962	650852	-	891	protein_coding	short-chain dehydrogenase/reductase SDR	adh_short
19888576	43.7544	280.7	BBA_05564	-2.67836	3.58596e-08	1.10744e-06	NW_007930849.1	665695	667275	-	1581	protein_coding	leucine Rich Repeat family protein	-
19888577	60.1594	703.133	BBA_05565	-3.54441	2.29518e-13	2.01149e-11	NW_007930849.1	668261	670562	-	2166	protein_coding	G2-specific protein kinase nim-1	Pkinase_Tyr
19888583	2950.72	1127.39	BBA_05571	1.38796	0.00096286	0.00619901	NW_007930849.1	684089	685698	+	1371	protein_coding	60S ribosome biogenesis protein Sqt1	-
19888588	82.0328	21.0229	BBA_05576	1.95727	0.000319994	0.0025684	NW_007930849.1	697133	698589	+	1389	protein_coding	hypothetical protein	-
19888595	52.5038	215.781	BBA_05583	-2.03675	2.0732e-05	0.000260569	NW_007930850.1	3957	5145	-	879	protein_coding	dienelactone hydrolase	-
19888596	786.354	2336.17	BBA_05584	-1.57076	0.000212404	0.00182887	NW_007930850.1	5582	8312	-	2625	protein_coding	Mitochondrial escape protein 2	-
19888598	360704	65346.3	BBA_05586	2.46464	1.22858e-08	4.14989e-07	NW_007930850.1	10148	12118	-	1971	protein_coding	heat shock protein 70-2	HSP70
19888602	120.311	369.393	BBA_05590	-1.6175	0.000303819	0.00245481	NW_007930850.1	21275	22297	+	1023	protein_coding	ribonuclease HII	-
19888608	55.7848	177.378	BBA_05596	-1.66694	0.000442224	0.00335043	NW_007930850.1	52430	53917	-	1488	protein_coding	DNA repair protein RAD57	-
19888614	13.1318	338.305	BBA_05602	-4.67498	2.02159e-16	3.17193e-14	NW_007930850.1	63895	64560	+	564	protein_coding	hypothetical protein	-
19888616	4812.14	1526.97	BBA_05604	1.65592	8.89652e-05	0.000888556	NW_007930850.1	71201	71998	-	798	protein_coding	hypothetical protein	-
19888629	76.5644	304.473	BBA_05617	-1.99	1.64569e-05	0.000214027	NW_007930850.1	122085	123785	-	1701	protein_coding	beta-glucosidase 6	-
19888630	911.032	202.065	BBA_05618	2.17192	8.55361e-07	1.72993e-05	NW_007930850.1	124729	125995	+	1209	protein_coding	transaldolase-like protein	-
19888635	2435.6	685.76	BBA_05623	1.8283	1.86368e-05	0.000238237	NW_007930850.1	139466	140818	-	1353	protein_coding	zinc finger protein	-
19888638	551.215	3539.46	BBA_05626	-2.68259	1.16712e-09	4.95795e-08	NW_007930850.1	156300	157196	-	636	protein_coding	phospholipid methyltransferase	-
19888641	239.521	25.5947	BBA_05629	3.21953	3.07653e-10	1.48898e-08	NW_007930850.1	165221	166718	+	1308	protein_coding	carbohydrate esterase family 9	Amidohydro_1
19888645	242.802	661.987	BBA_05633	-1.44662	0.000825197	0.00551101	NW_007930850.1	183749	186526	+	2598	protein_coding	BRCA1 C Terminus domain-containing protein	BRCT
19888649	1946.73	393.166	BBA_05637	2.30745	1.25547e-07	3.32915e-06	NW_007930850.1	199566	201107	-	1542	protein_coding	hypothetical protein	-
19888662	108.281	394.08	BBA_05650	-1.86264	3.67185e-05	0.000425235	NW_007930850.1	247919	249161	-	1140	protein_coding	FAD dependent oxidoreductase superfamily	DAO
19888664	13.1318	1.38778e-17	BBA_05652	6.73353	0.00085757	0.00565589	NW_007930850.1	252232	253221	-	990	protein_coding	hypothetical protein	-
19888666	147.653	1582.74	BBA_05654	-3.42113	1.52468e-13	1.39925e-11	NW_007930850.1	258701	259225	-	525	protein_coding	OsmC-like protein	-
19888672	96.2504	5.47874	BBA_05660	4.1023	3.8787e-10	1.80697e-08	NW_007930850.1	269866	271092	-	930	protein_coding	C2H2 type zinc finger domain protein	-
19888675	106.093	314.531	BBA_05663	-1.56689	0.000531862	0.00390487	NW_007930850.1	276696	278251	+	1443	protein_coding	alanine racemase domain protein	Ala_racemase_N
19888681	240.614	77.713	BBA_05669	1.62875	0.000371236	0.00289374	NW_007930850.1	291422	292801	-	1380	protein_coding	acyl-CoA dehydrogenase	-
19888699	40.4734	201.151	BBA_05687	-2.31002	2.51508e-06	4.32274e-05	NW_007930850.1	339627	341454	-	1779	protein_coding	integral peroxisomal membrane peroxin	-
19888710	410.133	1241.69	BBA_05698	-1.59788	0.000193037	0.00169921	NW_007930850.1	368428	369071	+	276	protein_coding	CHCH domain-containing protein	-
19888715	7.66347	142.632	BBA_05703	-4.19769	1.22386e-11	7.83272e-10	NW_007930850.1	381528	382814	+	1059	protein_coding	methyltransferase domain-containing protein	-
19888716	6570.75	2088.38	BBA_05704	1.65361	8.92947e-05	0.000890373	NW_007930850.1	390238	391590	+	1353	protein_coding	vegetative cell wall protein gp1	-
19888742	13568	4128.31	BBA_05730	1.71655	4.78744e-05	0.000530436	NW_007930850.1	462376	462945	+	465	protein_coding	putative cyanate lyase	Cyanate_lyase
19888743	1353.97	304.473	BBA_05731	2.1523	8.05789e-07	1.6399e-05	NW_007930850.1	466151	466576	+	426	protein_coding	hypothetical protein	-
19888751	38.2861	139.889	BBA_05739	-1.86636	0.000193187	0.00169921	NW_007930850.1	492151	494076	-	1443	protein_coding	dibenzothiophene desulfurization enzyme A	-
19888759	3168.36	14451.4	BBA_05747	-2.18936	3.3255e-07	7.90964e-06	NW_007930850.1	511092	512105	+	1014	protein_coding	ser/Thr-rich protein T10 in DGCR region	DUF833
19888763	2855.57	721.42	BBA_05751	1.98466	3.72775e-06	6.05402e-05	NW_007930850.1	518015	519905	-	1818	protein_coding	hypothetical protein	-
19888764	447.317	74.97	BBA_05752	2.57476	2.61652e-08	8.29103e-07	NW_007930850.1	522323	523695	-	1149	protein_coding	hypothetical protein	-
19888766	23009.6	3459.92	BBA_05754	2.73338	4.27066e-10	1.97833e-08	NW_007930850.1	528622	529337	+	639	protein_coding	nitroreductase family protein	Nitroreductase
19888768	2610.59	737.878	BBA_05756	1.82273	1.94029e-05	0.000247381	NW_007930850.1	530885	531625	+	741	protein_coding	cell wall serine-threonine-rich galactomannoprotein Mp1	-
19888769	549.028	97.8289	BBA_05757	2.48691	4.79976e-08	1.44111e-06	NW_007930850.1	533058	534680	+	1524	protein_coding	MFS transporter	MFS_1
19888773	76.5644	3.64998	BBA_05761	4.34168	7.64727e-10	3.39692e-08	NW_007930850.1	544113	546099	-	1722	protein_coding	phosphate permease	Sugar_tr
19888775	51.4101	162.748	BBA_05763	-1.66041	0.000578316	0.00415192	NW_007930850.1	549277	551636	-	2178	protein_coding	C6 transcription factor	Fungal_trans
19888777	150.934	468.143	BBA_05765	-1.63233	0.000212441	0.00182887	NW_007930850.1	554409	557240	+	2664	protein_coding	HET domain protein	-
19888778	3099.46	1024.07	BBA_05766	1.59757	0.000157604	0.0014302	NW_007930850.1	559265	563081	+	2628	protein_coding	hexose transporter	Sugar_tr
19888789	33.9114	108.801	BBA_05777	-1.67864	0.000914925	0.00595344	NW_007930850.1	602403	603518	-	870	protein_coding	putative HRQ family protein 2	-
19888797	5456.31	2079.24	BBA_05785	1.39181	0.000900677	0.00587645	NW_007930850.1	625122	627641	-	2355	protein_coding	nitrogen permease reactivator protein	Pkinase
19888804	602.618	59.4259	BBA_05792	3.33916	2.94691e-12	2.12352e-10	NW_007930850.1	648091	648979	-	792	protein_coding	isoflavone reductase	-
19888823	359.824	975.611	BBA_05811	-1.43874	0.000769565	0.00521695	NW_007930851.1	27590	31842	+	4080	protein_coding	TATA-binding protein interacting	-
19888824	7.66347	58.5116	BBA_05812	-2.91409	9.45778e-06	0.000133923	NW_007930851.1	32438	34308	+	1746	protein_coding	hexose transporter	Sugar_tr
19888834	6534.66	1925.63	BBA_05822	1.76271	3.14723e-05	0.00037246	NW_007930851.1	61050	63105	+	1884	protein_coding	major facilitator superfamily transporter	MFS_1
19888838	3.28888	36.567	BBA_05826	-3.42979	4.26833e-05	0.000478919	NW_007930851.1	70640	71637	+	849	protein_coding	20beta-hydroxysteroid dehydrogenase	adh_short
19888839	3116.96	58.5116	BBA_05827	5.73208	2.99765e-28	1.82257e-25	NW_007930851.1	72246	74143	-	1743	protein_coding	siderophore iron transporter	MFS_1
19888841	1198.67	3149.03	BBA_05829	-1.3934	0.000921158	0.005978	NW_007930851.1	79779	80695	+	624	protein_coding	hypothetical protein	-
19888845	176.088	20.1086	BBA_05833	3.12195	4.47923e-09	1.68891e-07	NW_007930851.1	86358	87920	+	1563	protein_coding	major facilitator superfamily transporter	MFS_1
19888847	3370.69	416.939	BBA_05835	3.01473	1.56522e-11	9.76053e-10	NW_007930851.1	94713	96651	+	1872	protein_coding	putative peptide transporter	-
19888848	118.124	605.296	BBA_05836	-2.35623	2.00513e-07	5.00151e-06	NW_007930851.1	97381	98453	-	999	protein_coding	dihydrofolate reductase-thymidylate synthase	-
19888853	143.278	5.47874	BBA_05841	4.67568	3.27844e-13	2.84756e-11	NW_007930851.1	111811	115827	-	3741	protein_coding	ABC transporter%2C putative	ABC_membrane
19888864	38046.5	12035.7	BBA_05852	1.66044	8.0401e-05	0.000818996	NW_007930851.1	153338	156888	-	3303	protein_coding	karyopherin Kap123	-
19888866	2846.82	497.402	BBA_05854	2.51654	9.36037e-09	3.24049e-07	NW_007930851.1	158488	161177	-	2013	protein_coding	putative phospholipase	-
19888867	917.594	271.557	BBA_05855	1.75609	4.95316e-05	0.000546308	NW_007930851.1	162398	163375	+	978	protein_coding	C6 zinc finger domain protein	-
19888868	620.116	194.751	BBA_05856	1.67021	0.000128693	0.00120609	NW_007930851.1	163818	164613	+	672	protein_coding	integral membrane protein	-
19888870	199.055	56.6828	BBA_05858	1.80968	0.000121413	0.0011467	NW_007930851.1	170927	172720	+	1794	protein_coding	glycosyl hydrolase family 47 protein	-
19888871	1414.12	105.144	BBA_05859	3.74778	2.37238e-15	3.03664e-13	NW_007930851.1	173118	174341	-	1224	protein_coding	hypothetical protein	-
19888878	5267.1	1503.19	BBA_05866	1.80888	2.02423e-05	0.000256403	NW_007930851.1	192623	193840	+	1218	protein_coding	SRP40 domain-containing protein	-
19888885	56.8784	397.738	BBA_05873	-2.80338	3.62161e-09	1.40363e-07	NW_007930851.1	217529	219046	+	1443	protein_coding	asparaginase-like protein	Asparaginase_2
19888886	381.697	86.8566	BBA_05874	2.13398	2.7667e-06	4.64844e-05	NW_007930851.1	219806	220521	+	648	protein_coding	Acyl-CoA N-acyltransferase	Acetyltransf_1
19888896	24369.1	7294.72	BBA_05884	1.74011	3.76766e-05	0.000433749	NW_007930851.1	241888	245024	-	2910	protein_coding	magnesium-translocating P-type ATPase family protein	E1-E2_ATPase
19888902	812.602	132.574	BBA_05890	2.61452	7.12123e-09	2.52829e-07	NW_007930851.1	257051	258277	-	1227	protein_coding	branched-chain amino acid aminotransferase	-
19888903	421.069	1151.17	BBA_05891	-1.45073	0.000680963	0.00469816	NW_007930851.1	260282	260968	-	687	protein_coding	hypothetical protein	-
19888918	388.259	113.373	BBA_05906	1.7747	7.31964e-05	0.00076218	NW_007930851.1	297258	298483	+	1107	protein_coding	serine-threonine rich protein	-
19888924	80.9391	251.441	BBA_05912	-1.63399	0.000358766	0.00281458	NW_007930851.1	309354	311879	-	2427	protein_coding	DNA repair endonuclease rad2	XPG_I
19888925	119.217	579.695	BBA_05913	-2.28061	4.60557e-07	1.02995e-05	NW_007930851.1	312169	313893	+	1674	protein_coding	actin-related protein RO7	Actin
19888928	195.774	586.095	BBA_05916	-1.58141	0.000287549	0.00234278	NW_007930851.1	318883	320705	-	1647	protein_coding	cAMP-dependent protein kinase catalytic subunit	Pkinase
19888941	2727.61	13866.2	BBA_05929	-2.34581	5.42665e-08	1.60457e-06	NW_007930851.1	358431	360827	-	2397	protein_coding	WSC domain-containing protein	-
19888945	44.8481	181.95	BBA_05933	-2.01771	2.96121e-05	0.000354761	NW_007930851.1	374937	375902	+	432	protein_coding	selT/selW/selH selenoprotein domain-containing protein	-
19888948	2855.57	510.203	BBA_05936	2.48432	1.3826e-08	4.62197e-07	NW_007930851.1	387412	390010	-	2532	protein_coding	leucine Rich Repeat domain-containing protein	-
19888966	5146.8	1870.77	BBA_05954	1.45998	0.000510053	0.00379342	NW_007930851.1	450115	452586	-	2472	protein_coding	MIF4G domain-containing protein	-
19888978	3231.79	1185.91	BBA_05966	1.44623	0.000589647	0.00421771	NW_007930851.1	483415	484821	-	1323	protein_coding	tat pathway signal sequence	-
19888987	2364.51	733.306	BBA_05975	1.68887	7.18846e-05	0.000751929	NW_007930851.1	506125	507129	+	1005	protein_coding	lathosterol oxidase	-
19888991	92.9694	370.307	BBA_05979	-1.9926	1.32315e-05	0.000178524	NW_007930851.1	513667	515896	+	2004	protein_coding	DNA topoisomerase	Topoisom_bac
19888993	1326.62	381.279	BBA_05981	1.79847	2.93459e-05	0.000352441	NW_007930851.1	519535	520593	+	1059	protein_coding	mucin-like protein	-
19888994	1043.37	219.438	BBA_05982	2.24865	3.31114e-07	7.90964e-06	NW_007930851.1	521973	525711	-	1326	protein_coding	glycosyltransferase family 25	-
19888996	6962.29	120.688	BBA_05984	5.84866	5.03792e-30	3.50063e-27	NW_007930851.1	529275	531164	+	1773	protein_coding	pH regulatory protein	-
19889011	1246.79	318.189	BBA_05999	1.9698	5.62982e-06	8.61115e-05	NW_007930851.1	583163	585790	-	1599	protein_coding	C2H2 transcription factor	-
19889055	1677.69	536.72	BBA_06043	1.64398	0.000114783	0.00110011	NW_007930852.1	69978	71249	+	1272	protein_coding	proteasome subunit alpha type 6	-
19889065	9.85079	52.1111	BBA_06053	-2.38993	0.000147018	0.00134543	NW_007930852.1	90577	91254	-	456	protein_coding	short-chain dehydrogenase/reductase	adh_short
19889074	22.9748	196.579	BBA_06062	-3.09064	5.32224e-09	1.95376e-07	NW_007930852.1	118235	120926	+	2379	protein_coding	beta-glucosidase M	Glyco_hydro_3
19889076	4040.01	1485.82	BBA_06064	1.44301	0.000596773	0.00426241	NW_007930852.1	133034	134375	-	1230	protein_coding	GATA zinc finger protein	GATA
19889078	299.672	101.486	BBA_06066	1.56079	0.000523008	0.00385733	NW_007930852.1	158808	160504	-	1503	protein_coding	FHA domain-containing protein	FHA
19889079	684.643	160.005	BBA_06067	2.09629	2.12609e-06	3.76048e-05	NW_007930852.1	162940	164325	+	1386	protein_coding	IFRD domain-containing protein	-
19889086	1784.87	643.699	BBA_06074	1.47116	0.000515075	0.00382201	NW_007930852.1	192334	194509	-	2097	protein_coding	extensin-like protein	-
19889090	79.8454	437.055	BBA_06078	-2.45086	1.11939e-07	3.00813e-06	NW_007930852.1	202121	205016	-	2802	protein_coding	Synaptojanin	-
19889102	169.526	485.516	BBA_06090	-1.51741	0.000549093	0.0039952	NW_007930852.1	243217	244095	-	828	protein_coding	aminodeoxychorismate lyase	-
19889114	208.898	1240.77	BBA_06102	-2.56972	8.72289e-09	3.04144e-07	NW_007930852.1	272148	276063	-	3864	protein_coding	MRC1-like domain-containing protein	-
19889119	1348.5	454.428	BBA_06107	1.56894	0.000235953	0.00199944	NW_007930852.1	302339	303592	+	1254	protein_coding	hypothetical protein	-
19889126	94.0631	336.476	BBA_06114	-1.83758	5.67813e-05	0.000616483	NW_007930852.1	320250	322406	+	2157	protein_coding	hypothetical protein	-
19889131	476.846	1273.69	BBA_06119	-1.41722	0.000860632	0.00567224	NW_007930852.1	337144	337923	+	366	protein_coding	cytochrome b5-like Heme/Steroid binding domain-containing protein	-
19889132	75.4708	259.67	BBA_06120	-1.78119	0.000119043	0.00113312	NW_007930852.1	343824	346263	+	2214	protein_coding	C2H2 type zinc finger domain protein	-
19889133	189.212	15.5368	BBA_06121	3.59495	4.74671e-11	2.60881e-09	NW_007930852.1	358079	359800	+	1722	protein_coding	C2H2 finger domain-containing protein	-
19889135	1862.52	483.687	BBA_06123	1.94481	6.16898e-06	9.3331e-05	NW_007930852.1	363190	364854	-	1455	protein_coding	DUF124 domain-containing protein	-
19889136	8657.47	3308.13	BBA_06124	1.38789	0.000915969	0.00595625	NW_007930852.1	367105	369017	+	1743	protein_coding	UTP-ammonia ligase	CTP_synth_N
19889142	5828.15	1568.11	BBA_06130	1.89392	8.51077e-06	0.000121754	NW_007930852.1	387146	389606	-	2412	protein_coding	calcium-related spray protein	-
19889144	1575.98	376.707	BBA_06132	2.06434	1.89725e-06	3.40524e-05	NW_007930852.1	396440	397693	-	1254	protein_coding	tat pathway signal sequence	-
19889145	1172.42	260.584	BBA_06133	2.16908	7.16861e-07	1.51931e-05	NW_007930852.1	399604	400522	+	861	protein_coding	SUR7 protein	-
19889164	594.962	38.3957	BBA_06152	3.94912	2.74287e-15	3.46528e-13	NW_007930852.1	475655	476939	-	1161	protein_coding	RTA1 like protein	RTA1
19889199	2.19527	31.9952	BBA_06187	-3.79668	1.47133e-05	0.000194736	NW_007930852.1	577289	577934	+	564	protein_coding	hypothetical protein	-
19889202	7187.58	469.972	BBA_06190	3.93448	2.48157e-17	5.13632e-15	NW_007930852.1	581577	585261	-	3255	protein_coding	potassium/sodium efflux P-type ATPase	E1-E2_ATPase
19889224	37.1924	1.38778e-17	BBA_06212	8.22723	4.10802e-08	1.26066e-06	NW_007930853.1	13370	15275	-	1389	protein_coding	MFS monocarboxylate transporter	MFS_1
19889225	31.7241	115.202	BBA_06213	-1.85686	0.000260932	0.00216582	NW_007930853.1	15529	16992	-	1464	protein_coding	hypothetical protein	-
19889233	565.433	190.179	BBA_06221	1.5713	0.000319382	0.00256561	NW_007930853.1	42667	43716	-	1050	protein_coding	putative HFM1/MER3 protein	Sec63
19889234	486.689	143.547	BBA_06222	1.7605	6.84833e-05	0.000721002	NW_007930853.1	43982	45904	-	1752	protein_coding	protealysin-like protein	-
19889253	1532.23	293.501	BBA_06241	2.38366	5.88032e-08	1.70757e-06	NW_007930853.1	102273	105896	+	3564	protein_coding	hypothetical protein	-
19889259	581.838	1791.22	BBA_06247	-1.62207	0.000139426	0.00129175	NW_007930853.1	130711	136642	-	5718	protein_coding	hypothetical protein	-
19889265	149.84	468.143	BBA_06253	-1.64281	0.000196166	0.0017161	NW_007930853.1	154726	156030	+	1305	protein_coding	hypothetical protein	-
19889284	38490.5	11681.8	BBA_06272	1.72023	4.54433e-05	0.000506383	NW_007930853.1	217218	218648	+	1431	protein_coding	bZIP transcription factor	-
19889285	2852.29	339.219	BBA_06273	3.07133	8.45028e-12	5.66927e-10	NW_007930853.1	219439	222313	-	2616	protein_coding	OPT oligopeptide transporter	OPT
19889287	7728.95	2537.33	BBA_06275	1.60691	0.000136583	0.00127146	NW_007930853.1	239230	241003	+	1680	protein_coding	general amino acid permease AGP2	AA_permease
19889288	57261.1	17611.4	BBA_06276	1.70104	5.44995e-05	0.000595029	NW_007930853.1	242164	245632	-	3162	protein_coding	ABC transporter	ABC_tran
19889289	13475.1	1941.17	BBA_06277	2.79521	1.95989e-10	9.82775e-09	NW_007930853.1	248221	250329	+	1812	protein_coding	isocitrate lyase	-
19889294	379.51	1709.84	BBA_06282	-2.17132	6.0419e-07	1.30035e-05	NW_007930853.1	265268	268943	+	3087	protein_coding	fungal specific transcription factor	Fungal_trans
19889310	872.753	162.748	BBA_06298	2.42196	5.63706e-08	1.65205e-06	NW_007930853.1	311890	312848	+	837	protein_coding	hypothetical protein	-
19889316	277.799	1409.02	BBA_06304	-2.3421	1.00242e-07	2.7239e-06	NW_007930853.1	324810	325555	-	576	protein_coding	lipocalin-like domain-containing protein	Lipocalin_2
19889317	109.374	683.931	BBA_06305	-2.64332	7.41328e-09	2.61291e-07	NW_007930853.1	326860	328459	+	1473	protein_coding	Cytochrome P450 CYP570A1	p450
19889322	8679.34	2613.22	BBA_06310	1.7317	4.19722e-05	0.000473062	NW_007930853.1	344759	346416	+	1416	protein_coding	methylcitrate synthase precursor	Citrate_synt
19889323	5594.11	1421.82	BBA_06311	1.97607	3.62851e-06	5.91259e-05	NW_007930853.1	347806	350161	+	2154	protein_coding	plasma membrane channel protein Ist2%2C putative	-
19889332	13.1318	87.771	BBA_06320	-2.73008	4.08819e-06	6.57291e-05	NW_007930853.1	377041	377778	+	738	protein_coding	hypothetical protein	-
19889333	201.242	876.86	BBA_06321	-2.12279	1.49845e-06	2.77128e-05	NW_007930853.1	378378	380085	-	1656	protein_coding	monodehydroascorbate reductase	Pyr_redox_2
19889338	184.837	1214.26	BBA_06326	-2.71499	1.50132e-09	6.24139e-08	NW_007930853.1	393270	395763	-	2340	protein_coding	ubiquitin carboxyl-terminal hydrolase	UCH
19889340	52.5038	180.121	BBA_06328	-1.77632	0.00020391	0.00177269	NW_007930853.1	398518	399318	+	801	protein_coding	methyltransferase-like protein	-
19889342	402.477	1202.37	BBA_06330	-1.57864	0.000227161	0.00193844	NW_007930853.1	402550	405649	+	2937	protein_coding	MFS transporter%2C putative	-
19889343	37.1924	138.061	BBA_06331	-1.88908	0.000162278	0.00146354	NW_007930853.1	405837	407213	-	1266	protein_coding	beta-lactamase family protein	Beta-lactamase
19889344	1.38778e-17	19.1942	BBA_06332	-7.27824	3.04594e-05	0.000363124	NW_007930853.1	409143	410899	+	1710	protein_coding	gamma-glutamyltranspeptidase	-
19889345	75.4708	21.0229	BBA_06333	1.83717	0.000835787	0.00556124	NW_007930853.1	411042	411717	-	573	protein_coding	phospholipase A2	-
19889347	578.557	1630.29	BBA_06335	-1.49442	0.000434891	0.00330002	NW_007930853.1	414569	416153	-	1527	protein_coding	succinate-semialdehyde dehydrogenase%2C putative	Aldedh
19889350	2459.66	419.682	BBA_06338	2.55071	6.49027e-09	2.32123e-07	NW_007930853.1	425865	427178	+	1314	protein_coding	hypothetical protein	-
19889353	1960.95	225.839	BBA_06341	3.11743	5.81988e-12	3.98703e-10	NW_007930853.1	433464	435014	+	1413	protein_coding	CFEM domain-containing protein	-
19889358	19197.1	51582.5	BBA_06346	-1.42599	0.000652031	0.00456328	NW_007930853.1	446172	447403	-	1068	protein_coding	oxaloacetate acetylhydrolase	-
19889365	53.5974	10.0506	BBA_06353	2.39922	0.000147018	0.00134543	NW_007930853.1	465062	466788	+	1608	protein_coding	Cytochrome P450 CYP660A2	p450
19889375	85.3138	343.791	BBA_06363	-2.00926	1.22818e-05	0.000167571	NW_007930853.1	485818	486724	+	834	protein_coding	enoyl-CoA hydratase	ECH
19889377	219.835	622.669	BBA_06365	-1.50159	0.000541593	0.00396137	NW_007930853.1	487871	488675	+	654	protein_coding	galactoside O-acetyltransferase	-
19889379	26.2558	150.862	BBA_06367	-2.51738	1.40291e-06	2.64487e-05	NW_007930853.1	490826	492019	-	987	protein_coding	succinate-CoA ligase	CoA_binding
19889392	40.4734	151.776	BBA_06380	-1.90399	0.000117904	0.00112559	NW_007930853.1	530548	531678	+	1131	protein_coding	glucanase B	-
19889394	43.7544	7.30748	BBA_06382	2.56002	0.000151266	0.00138041	NW_007930853.1	538782	539274	+	429	protein_coding	hypothetical protein	-
19889400	100.625	1131.05	BBA_06388	-3.4891	1.1566e-13	1.10308e-11	NW_007930853.1	559750	562878	+	3075	protein_coding	condensin subunit Cnd3	-
19889405	643.083	2363.6	BBA_06393	-1.87773	1.18412e-05	0.000162681	NW_007930853.1	572473	573915	-	993	protein_coding	malate dehydrogenase	-
19889418	6007.52	2218.22	BBA_06406	1.43731	0.000613944	0.0043531	NW_007930853.1	608796	610698	-	1845	protein_coding	CorA-like Mg2+ transporter	-
19889443	536.998	60.3403	BBA_06431	3.15089	3.64421e-11	2.08534e-09	NW_007930854.1	60194	61543	-	1152	protein_coding	Intradiol ring-cleavage dioxygenase%2C core	-
19889444	1892.05	519.347	BBA_06432	1.8649	1.38951e-05	0.000185931	NW_007930854.1	62534	64438	-	1752	protein_coding	permease-like protein	-
19889447	6.56981	59.4259	BBA_06435	-3.15496	3.15101e-06	5.23088e-05	NW_007930854.1	73811	74891	+	960	protein_coding	replication Fork Protection Component Swi3	-
19889451	888.065	7746.42	BBA_06439	-3.12463	2.78584e-12	2.02244e-10	NW_007930854.1	80265	80813	+	363	protein_coding	CipC protein	-
19889457	615.742	132.574	BBA_06445	2.21436	7.38841e-07	1.54188e-05	NW_007930854.1	92171	93217	+	858	protein_coding	hypothetical protein	Zn_clus
19889486	26.2558	212.123	BBA_06474	-3.00869	6.11402e-09	2.20286e-07	NW_007930854.1	184111	185399	-	1071	protein_coding	cucumopine synthase	-
19889489	375.135	122.517	BBA_06477	1.61333	0.00028308	0.00231802	NW_007930854.1	191474	192211	+	612	protein_coding	hypothetical protein	-
19889507	347.794	1377.93	BBA_06495	-1.98585	4.57504e-06	7.24321e-05	NW_007930854.1	242473	245030	+	2433	protein_coding	glycoside hydrolase family 63	-
19889519	227.49	37.4814	BBA_06507	2.59724	1.17648e-07	3.15284e-06	NW_007930854.1	272275	273525	-	1203	protein_coding	hypothetical protein	-
19889521	182.65	61.2546	BBA_06509	1.57401	0.00081586	0.00545852	NW_007930854.1	275581	276417	-	837	protein_coding	fic/DOC family protein	Fic
19889528	129847	30927.2	BBA_06516	2.06986	1.21661e-06	2.32518e-05	NW_007930854.1	291891	294047	+	2103	protein_coding	Heat shock protein Hsp90	HATPase_c
19889540	223.116	56.6828	BBA_06528	1.97421	2.72621e-05	0.000330681	NW_007930854.1	331229	340896	-	9444	protein_coding	very large low complexity protein	-
19889543	3194.61	1000.3	BBA_06531	1.67507	7.69601e-05	0.000790568	NW_007930854.1	346817	347402	-	495	protein_coding	CFEM domain-containing protein	-
19889544	519.499	49.368	BBA_06532	3.39195	2.59385e-12	1.91159e-10	NW_007930854.1	348959	350634	+	1572	protein_coding	DUF500 domain protein	-
19889545	2069.22	6290.76	BBA_06533	-1.60409	0.000141963	0.00130778	NW_007930854.1	350817	352726	-	1809	protein_coding	alcohol oxidase	-
19889563	156.402	478.201	BBA_06551	-1.61168	0.000259272	0.00215389	NW_007930854.1	400965	401498	-	534	protein_coding	hypothetical protein	-
19889564	792.916	268.813	BBA_06552	1.56007	0.000294991	0.00239739	NW_007930854.1	402821	404046	-	1161	protein_coding	C6 finger domain protein	-
19889567	3.28888	31.0809	BBA_06555	-3.19619	0.000252157	0.00210557	NW_007930854.1	416695	417750	+	1056	protein_coding	2-nitropropane dioxygenase	NPD
19889570	15.3191	1156.65	BBA_06558	-6.22769	1.23374e-27	6.6677e-25	NW_007930854.1	423740	428957	-	4389	protein_coding	ABC transporter%2C putative	ABC_membrane
19889585	48.1291	173.72	BBA_06573	-1.84939	0.000143882	0.00132295	NW_007930854.1	467500	470056	-	2301	protein_coding	poly polymerase 2 ADP-ribosyltransferase 2	WGR
19889587	226.397	620.841	BBA_06575	-1.45493	0.000807124	0.00542245	NW_007930854.1	472659	478651	-	5388	protein_coding	hypothetical protein	-
19889591	51.4101	171.892	BBA_06579	-1.73921	0.000308854	0.00248926	NW_007930854.1	495083	495793	+	711	protein_coding	hypothetical protein	-
19889605	6.56981	44.7962	BBA_06593	-2.74829	9.34767e-05	0.000926009	NW_007930854.1	525240	527879	+	2307	protein_coding	fungal specific transcription factor	Fungal_trans
19889607	1.10165	16.4511	BBA_06595	-3.76691	0.000884859	0.00579267	NW_007930854.1	529995	532173	-	2121	protein_coding	hypothetical protein UCP014753	-
19889610	119.217	335.561	BBA_06598	-1.49214	0.000875351	0.00574977	NW_007930854.1	544562	545962	+	1401	protein_coding	histidine acid phosphatase	Acid_phosphat_A
19889634	41.5671	211.209	BBA_06622	-2.34201	1.65298e-06	3.03974e-05	NW_007930854.1	601830	602264	+	435	protein_coding	hypothetical protein	-
19889638	3547.86	1224.32	BBA_06626	1.53487	0.000272713	0.00224925	NW_007930854.1	607579	610928	-	3195	protein_coding	DUF221 domain-containing protein	-
19889641	300.766	3978.36	BBA_06629	-3.72495	8.24285e-16	1.12939e-13	NW_007930854.1	620833	621696	+	801	protein_coding	mannitol dehydrogenase	adh_short
19889645	2.19527	28.3378	BBA_06633	-3.62231	4.06483e-05	0.000460334	NW_007930855.1	1377	1865	-	489	protein_coding	Phosphoesterase family protein	-
19889647	37.1924	6.39311	BBA_06635	2.51548	0.000300744	0.002436	NW_007930855.1	7189	8618	+	894	protein_coding	hypothetical protein	-
19889660	31.7241	200.237	BBA_06648	-2.65371	1.31657e-07	3.45294e-06	NW_007930855.1	39546	40138	+	498	protein_coding	molybdopterin synthase large subunit	-
19889662	2561.37	940.865	BBA_06650	1.44472	0.000609038	0.00432462	NW_007930855.1	41871	43476	-	1461	protein_coding	putative aspartic endopeptidase	Asp
19889664	340.138	1726.3	BBA_06652	-2.3431	9.18763e-08	2.51767e-06	NW_007930855.1	48056	52113	-	3756	protein_coding	oxysterol-binding protein	PH
19889665	19.6938	106.058	BBA_06653	-2.42231	7.84213e-06	0.000114033	NW_007930855.1	53302	54502	-	1044	protein_coding	hypothetical protein	SRR1
19889671	1700.66	496.488	BBA_06659	1.77598	3.36643e-05	0.000395037	NW_007930855.1	66738	69205	-	2376	protein_coding	OPT family small oligopeptide transporter	OPT
19889683	142.184	544.035	BBA_06671	-1.9351	1.40248e-05	0.000187409	NW_007930855.1	103343	104422	+	894	protein_coding	glycoside hydrolase family 16	-
19889690	20.7874	96.9145	BBA_06678	-2.21488	4.4175e-05	0.000493947	NW_007930855.1	119056	119937	+	882	protein_coding	NAD binding NADP oxidoreductase coenzyme F420-dependent%2C putative	NAD_binding_2
19889695	157.496	44.7962	BBA_06683	1.8107	0.000164662	0.00148318	NW_007930855.1	141090	143772	-	2553	protein_coding	phosphoribosylaminoimidazole-succinocarboxamide synthase	-
19889696	31.7241	5.47874	BBA_06684	2.50464	0.000660977	0.00459284	NW_007930855.1	145586	147390	-	1170	protein_coding	WSC domain-containing protein	-
19889712	48.1291	872.288	BBA_06700	-4.17655	5.67041e-17	1.02151e-14	NW_007930855.1	192140	194307	-	1848	protein_coding	alkaline serine protease AorO	-
19889716	3392.56	1061.56	BBA_06704	1.67606	7.57966e-05	0.000783581	NW_007930855.1	207545	209271	+	1581	protein_coding	SMI1/KNR4 family protein	-
19889718	35.0051	4.56436	BBA_06706	2.90278	7.62932e-05	0.000785376	NW_007930855.1	213187	214398	-	1212	protein_coding	Chitin-binding%2C domain 3	-
19889719	12.0381	72.2269	BBA_06707	-2.57364	1.29326e-05	0.000175221	NW_007930855.1	219027	219607	-	471	protein_coding	AIG2-like family protein	-
19889723	158.589	576.951	BBA_06711	-1.86242	2.51179e-05	0.000308129	NW_007930855.1	228826	229485	+	660	protein_coding	hypothetical protein	-
19889729	109.374	32.9096	BBA_06717	1.72847	0.000700431	0.004812	NW_007930855.1	243787	246404	-	2322	protein_coding	putative YFW family protein 5	-
19889733	1290.53	356.592	BBA_06721	1.85522	1.69302e-05	0.000219303	NW_007930855.1	264367	265631	+	1068	protein_coding	bZIP transcription factor	bZIP_1
19889734	4778.23	1747.33	BBA_06722	1.45125	0.000551382	0.00400885	NW_007930855.1	266536	267984	-	1263	protein_coding	CDP-alcohol phosphatidyltransferase	CDP-OH_P_transf
19889742	1210.7	409.624	BBA_06730	1.56314	0.000253724	0.00211398	NW_007930855.1	311346	313445	-	2100	protein_coding	MYB DNA-binding domain protein	-
19889744	948.216	338.305	BBA_06732	1.48651	0.000520379	0.00384377	NW_007930855.1	316483	318030	+	1548	protein_coding	MYB DNA-binding domain-containing protein	-
19889746	88.5948	12.7937	BBA_06734	2.7789	1.07875e-06	2.11574e-05	NW_007930855.1	320211	322482	+	1488	protein_coding	D-lactate dehydrogenase	FAD_binding_4
19889752	166.245	55.7685	BBA_06740	1.5734	0.000820377	0.00548496	NW_007930855.1	332832	334406	-	1575	protein_coding	hypothetical protein	-
19889753	192.493	60.3403	BBA_06741	1.67134	0.000370888	0.00289334	NW_007930855.1	337272	339305	+	2034	protein_coding	hypothetical protein	-
19889754	4842.76	1552.57	BBA_06742	1.64108	0.000102086	0.000998083	NW_007930855.1	341129	343924	-	2796	protein_coding	HET domain-containing protein	-
19889767	30.6304	4.56436	BBA_06755	2.71086	0.000342416	0.00270595	NW_007930855.1	383834	385267	+	1434	protein_coding	FAD binding domain protein	FAD_binding_4
19889770	3592.7	613.526	BBA_06758	2.54961	5.78633e-09	2.10822e-07	NW_007930855.1	393087	396410	+	3324	protein_coding	Na/K ATPase alpha 1 subunit%2C putative	E1-E2_ATPase
19889773	13168.8	3170.98	BBA_06761	2.05408	1.49615e-06	2.77128e-05	NW_007930855.1	410550	411746	+	1008	protein_coding	C2H2 finger domain protein	-
19889789	119.217	479.115	BBA_06777	-2.00576	8.25459e-06	0.000118476	NW_007930855.1	462649	463679	-	912	protein_coding	nuclease S1	-
19889792	2585.43	598.896	BBA_06780	2.10978	9.95395e-07	1.96813e-05	NW_007930855.1	470050	471384	+	1089	protein_coding	aspartate-semialdehyde dehydrogenase	-
19889805	112.655	314.531	BBA_06793	-1.4804	0.000962687	0.00619901	NW_007930855.1	506805	507787	+	909	protein_coding	phosphopantetheinyl transferase	ACPS
19889806	281.08	1281.01	BBA_06794	-2.18777	5.97731e-07	1.2893e-05	NW_007930855.1	508015	508966	-	765	protein_coding	dienelactone hydrolase	-
19889808	479.034	2316.97	BBA_06796	-2.27377	1.76292e-07	4.45447e-06	NW_007930855.1	514366	514667	-	204	protein_coding	hypothetical protein	-
19889818	35.0051	113.373	BBA_06806	-1.69231	0.000729229	0.0049852	NW_007930856.1	8062	13053	-	4383	protein_coding	multidrug resistance protein MDR%2C putative	ABC_tran
19889820	72.1898	562.322	BBA_06808	-2.95954	3.43339e-10	1.65347e-08	NW_007930856.1	17277	18811	-	1449	protein_coding	putative MAM1 protein	-
19889824	1943.45	657.415	BBA_06812	1.56354	0.000230286	0.00196167	NW_007930856.1	26409	29851	-	3387	protein_coding	sphingosine-1-phosphate lyase	-
19889825	89.6884	480.944	BBA_06813	-2.42139	1.31395e-07	3.45294e-06	NW_007930856.1	31445	34596	+	3048	protein_coding	DNA mismatch repair protein MutL	-
19889826	124.686	963.724	BBA_06814	-2.94917	1.21975e-10	6.24511e-09	NW_007930856.1	35055	36968	-	1782	protein_coding	hypothetical protein	-
19889833	50.3164	252.355	BBA_06821	-2.32376	1.33234e-06	2.5364e-05	NW_007930856.1	54973	56358	+	1386	protein_coding	hypothetical protein	-
19889840	412.32	1573.6	BBA_06828	-1.93194	7.68756e-06	0.000112458	NW_007930856.1	70024	72803	-	2667	protein_coding	MCM2/3/5 family protein	MCM
19889850	33.9114	113.373	BBA_06838	-1.73795	0.000559578	0.00405632	NW_007930856.1	100388	101140	-	753	protein_coding	phospholipase/carboxylesterase	-
19889858	99.5314	27.4234	BBA_06846	1.85452	0.000338464	0.00268594	NW_007930856.1	124826	126751	+	1926	protein_coding	chitin synthase D	-
19889859	41883	8088.39	BBA_06847	2.37242	3.80762e-08	1.17217e-06	NW_007930856.1	128162	130715	+	2139	protein_coding	heat shock protein	HSP70
19889862	193.587	637.299	BBA_06850	-1.71842	8.64018e-05	0.0008692	NW_007930856.1	146087	147479	+	1224	protein_coding	GTPase-activating protein gyp10	TBC
19889866	230.771	693.989	BBA_06854	-1.58799	0.000250567	0.00209589	NW_007930856.1	157502	158230	-	636	protein_coding	rhodanese-like domain-containing protein	Rhodanese
19889868	10.9445	102.401	BBA_06856	-3.2125	5.03045e-08	1.50111e-06	NW_007930856.1	162492	163096	+	339	protein_coding	peptidase inhibitor I9	-
19889870	7770.5	2593.11	BBA_06858	1.58328	0.000169372	0.00151718	NW_007930856.1	165843	171294	-	5334	protein_coding	ChsVb-like protein	Myosin_head
19889871	8041.73	2366.35	BBA_06859	1.76479	3.05176e-05	0.000363372	NW_007930856.1	175838	181487	+	5583	protein_coding	class V chitin synthase	Myosin_head
19889872	5194.92	1992.37	BBA_06860	1.38255	0.000973876	0.00625936	NW_007930856.1	182126	185564	-	3384	protein_coding	ribosome biogenesis protein Urb1	-
19889884	3233.98	935.379	BBA_06872	1.78954	2.56361e-05	0.000313695	NW_007930856.1	217072	219717	+	2646	protein_coding	aspartyl-tRNA synthetase	tRNA-synt_2
19889893	80.9391	473.629	BBA_06881	-2.54717	4.34601e-08	1.32094e-06	NW_007930856.1	255410	258423	-	2928	protein_coding	ATPase protein	AAA
19889896	5.47616	42.9675	BBA_06884	-2.94601	6.40322e-05	0.000680027	NW_007930856.1	267623	269284	+	1662	protein_coding	hypothetical protein	-
19889909	1781.59	544.949	BBA_06897	1.70872	6.20927e-05	0.000663778	NW_007930856.1	310828	311643	-	816	protein_coding	hypothetical protein	-
19889914	4453.42	1553.48	BBA_06902	1.51932	0.000307779	0.00248265	NW_007930856.1	326075	328381	-	2043	protein_coding	fungal specific transcription factor	Fungal_trans
19889928	136.716	465.4	BBA_06916	-1.76647	7.00599e-05	0.000735213	NW_007930856.1	378050	381924	-	3729	protein_coding	tubulin-specific chaperone D	-
19889932	279.986	1302.95	BBA_06920	-2.2179	4.30243e-07	9.7359e-06	NW_007930856.1	393173	395670	-	2214	protein_coding	transmembrane protein 16H	-
19889942	6435.14	1840.59	BBA_06930	1.80572	2.06137e-05	0.000259754	NW_007930856.1	423508	425254	+	1623	protein_coding	chaperone DnaJ	DnaJ_C
19889953	3.28888	47.5393	BBA_06941	-3.80717	2.12165e-06	3.75946e-05	NW_007930856.1	459544	460453	-	849	protein_coding	short-chain type dehydrogenase%2C putative	adh_short
19889961	110.468	426.997	BBA_06949	-1.94952	1.51859e-05	0.000199903	NW_007930856.1	496731	498033	+	1146	protein_coding	hypothetical protein	-
19889978	194.68	625.412	BBA_06966	-1.68314	0.000118475	0.00112993	NW_007930857.1	45538	47744	-	2157	protein_coding	origin recognition protein Orc1p	AAA
19889983	20.7874	362.078	BBA_06971	-4.11496	9.65538e-15	1.13166e-12	NW_007930857.1	57457	59031	+	1524	protein_coding	methyltransferase-like protein	Methyltransf_11
19889992	297.485	1194.14	BBA_06980	-2.00468	4.09456e-06	6.57291e-05	NW_007930857.1	87925	90521	-	2526	protein_coding	LIM domain-containing protein	LIM
19889995	1769.56	653.757	BBA_06983	1.43637	0.000686981	0.00472962	NW_007930857.1	95421	98077	-	2487	protein_coding	fungal specific transcription factor	Fungal_trans
19890003	8.75713	138.975	BBA_06991	-3.97049	5.12587e-11	2.78572e-09	NW_007930857.1	129523	130626	-	1104	protein_coding	alcohol dehydrogenase GroES-like domain-containing protein	ADH_N
19890006	110.468	14.6224	BBA_06994	2.90596	1.70896e-07	4.34067e-06	NW_007930857.1	144151	145973	+	1626	protein_coding	putative apoptosis-inducing factor (AIF)	Pyr_redox_2
19890007	195.774	15.5368	BBA_06995	3.64411	2.43984e-11	1.45612e-09	NW_007930857.1	148284	149730	+	1368	protein_coding	aerobactin siderophore biosynthesis protein iucB	-
19890017	9080.72	2016.15	BBA_07005	2.17113	4.16337e-07	9.50733e-06	NW_007930857.1	188021	189434	+	1338	protein_coding	acyl-CoA dehydrogenase	-
19890021	206.711	1800.36	BBA_07009	-3.12189	6.46895e-12	4.37014e-10	NW_007930857.1	200784	201383	+	453	protein_coding	alkaline foam protein B precursor	-
19890030	508.563	104.229	BBA_07018	2.28517	4.67912e-07	1.04314e-05	NW_007930857.1	227215	228857	-	1344	protein_coding	beta tubulin	Tubulin
19890043	784.166	63.9977	BBA_07031	3.61232	4.60208e-14	4.71253e-12	NW_007930857.1	278837	281042	+	2064	protein_coding	MFS multidrug transporter	MFS_1
19890054	59.0658	259.67	BBA_07042	-2.13417	6.95683e-06	0.00010223	NW_007930857.1	306320	307129	+	642	protein_coding	microsomal signal peptidase 25 kDa subunit	-
19890060	10038.8	1721.73	BBA_07048	2.54356	4.98251e-09	1.85e-07	NW_007930857.1	326498	326932	+	435	protein_coding	hypothetical protein	-
19890064	21.8811	643.699	BBA_07052	-4.87125	1.71821e-19	4.39862e-17	NW_007930857.1	348548	351123	-	2520	protein_coding	hypothetical protein	-
19890086	83.1264	661.987	BBA_07074	-2.99169	1.64052e-10	8.31199e-09	NW_007930857.1	423829	425132	-	948	protein_coding	methyltransferase domain-containing protein	-
19890091	398.102	106.972	BBA_07079	1.89455	2.40144e-05	0.000296087	NW_007930857.1	449571	451862	+	2127	protein_coding	hypothetical protein	-
19890093	113.749	537.634	BBA_07081	-2.23964	7.15694e-07	1.51931e-05	NW_007930857.1	459157	459718	+	480	protein_coding	transcriptional Coactivator p15	-
19890095	8011.11	2526.36	BBA_07083	1.66489	7.96266e-05	0.000813663	NW_007930857.1	464483	468142	+	3660	protein_coding	HMG CoA reductase	-
19890104	14.2254	80.4561	BBA_07092	-2.4903	2.16902e-05	0.000270863	NW_007930857.1	489336	492509	+	2007	protein_coding	UDP-galactopyranose mutase	Amino_oxidase
19890107	28.4431	2.73558	BBA_07095	3.31609	5.75184e-05	0.00062171	NW_007930857.1	503044	504749	+	1650	protein_coding	glucose transporter	Sugar_tr
19890114	3207.73	1142.94	BBA_07102	1.48869	0.000410942	0.00315272	NW_007930857.1	521903	523924	-	2022	protein_coding	methyltransferase domain-containing protein	-
19890121	115.936	33.8239	BBA_07109	1.77306	0.000384783	0.0029826	NW_007930858.1	19468	21089	-	1464	protein_coding	LipA and NB-ARC domain-containing protein	-
19890126	4924.79	828.399	BBA_07114	2.57147	4.09376e-09	1.56173e-07	NW_007930858.1	37726	38655	+	930	protein_coding	aldo/keto reductase	Aldo_ket_red
19890130	194.68	63.0833	BBA_07118	1.62363	0.000545609	0.00397651	NW_007930858.1	51453	52344	-	606	protein_coding	bacterial-type extracellular deoxyribonuclease	-
19890134	33.9114	171.892	BBA_07122	-2.3378	2.64018e-06	4.46696e-05	NW_007930858.1	63439	66500	-	3009	protein_coding	hydantoinase-like protein	-
19890143	1.38778e-17	46.6249	BBA_07131	-8.55287	1.6816e-09	6.90235e-08	NW_007930858.1	92592	93608	+	1017	protein_coding	C3HC4 type (RING finger) zinc finger containing protein	-
19890194	419.976	1188.66	BBA_07182	-1.50071	0.000437738	0.00331903	NW_007930858.1	234693	237225	+	2391	protein_coding	RFX DNA-binding domain-containing protein	RFX_DNA_binding
19890205	3971.11	1167.63	BBA_07193	1.76584	3.16449e-05	0.000373594	NW_007930858.1	270126	272221	+	1857	protein_coding	kinetoplast-associated protein KAP	-
19890209	203.43	619.012	BBA_07197	-1.60492	0.000234122	0.00198565	NW_007930858.1	282452	284003	+	1290	protein_coding	Peptidase M19%2C renal dipeptidase	-
19890215	785.26	2408.41	BBA_07203	-1.6167	0.000140659	0.00129823	NW_007930858.1	289520	290172	-	486	protein_coding	actin lateral binding protein	-
19890216	367.48	1223.4	BBA_07204	-1.73486	5.57041e-05	0.000606819	NW_007930858.1	290580	291913	+	1284	protein_coding	hypothetical protein	-
19890223	12.0381	2135.01	BBA_07211	-7.45666	2.98122e-35	4.14305e-32	NW_007930858.1	314210	314428	-	219	protein_coding	hypothetical protein	-
19890239	88.5948	1.38778e-17	BBA_07227	9.47682	7.72324e-14	7.51317e-12	NW_007930858.1	354993	355899	-	759	protein_coding	malate dehydrogenase	-
19890240	353.262	1099.05	BBA_07228	-1.63714	0.000140356	0.00129666	NW_007930858.1	357598	359881	-	2181	protein_coding	CASP-like protein	CASP_C
19890242	9050.09	2240.16	BBA_07230	2.01426	2.34017e-06	4.04356e-05	NW_007930858.1	382435	385423	+	1884	protein_coding	zinc finger protein	-
19890245	632.147	215.781	BBA_07233	1.55008	0.000346525	0.00272955	NW_007930858.1	394169	395862	-	1086	protein_coding	mitochondrial carrier protein	Mito_carr
19890248	122.498	416.025	BBA_07236	-1.76299	8.01579e-05	0.000817375	NW_007930858.1	401539	402527	-	897	protein_coding	hydrolase-like protein	-
19890287	51.4101	813.77	BBA_07275	-3.98146	6.98369e-16	9.70533e-14	NW_007930859.1	2296	3787	+	1434	protein_coding	endonuclease/exonuclease/phosphatase family	Exo_endo_phos
19890289	663.863	234.068	BBA_07277	1.5034	0.000524025	0.00386095	NW_007930859.1	7965	9836	-	1800	protein_coding	hypothetical protein	-
19890295	1.38778e-17	12.7937	BBA_07283	-6.69792	0.00085757	0.00565589	NW_007930859.1	20619	22122	+	1191	protein_coding	alcohol dehydrogenase GroES-like domain-containing protein	-
19890298	247.176	71.3126	BBA_07286	1.79133	0.00010504	0.00102285	NW_007930859.1	30273	32446	+	2010	protein_coding	Phosphoesterase-like protein	Phosphoesterase
19890299	7775.97	833.885	BBA_07287	3.2209	7.11411e-13	5.91505e-11	NW_007930859.1	33008	34384	-	1377	protein_coding	MFS monocarboxylate transporter	MFS_1
19890308	6.56981	74.97	BBA_07296	-3.48952	1.25596e-07	3.32915e-06	NW_007930859.1	57426	58652	-	1227	protein_coding	peptidase family S58	-
19890309	6.56981	88.6853	BBA_07297	-3.73151	1.18269e-08	4.0369e-07	NW_007930859.1	59526	60370	+	756	protein_coding	oxidoreductase%2C short-chain dehydrogenase/reductase	adh_short
19890311	141.091	467.229	BBA_07299	-1.72672	0.000103414	0.00100904	NW_007930859.1	65522	67773	+	1941	protein_coding	non-hemolytic phospholipase C precursor	Phosphoesterase
19890325	9.85079	51.1967	BBA_07313	-2.36446	0.000180546	0.00160251	NW_007930859.1	106151	107125	-	975	protein_coding	Nitrilase/cyanide hydratase and apolipoprotein N-acyltransferase	CN_hydrolase
19890338	459.348	4254.49	BBA_07326	-3.21101	1.06756e-12	8.5828e-11	NW_007930859.1	140732	142107	-	1251	protein_coding	phosphoglycerate kinase	-
19890339	68.9088	269.728	BBA_07327	-1.96701	2.29682e-05	0.00028487	NW_007930859.1	142877	144420	-	1473	protein_coding	putative MEI5 protein	-
19890350	115.936	342.876	BBA_07338	-1.56346	0.000472607	0.00355295	NW_007930859.1	168696	181623	+	12708	protein_coding	tenellin polyketide synthase	AMP-binding
19890364	35.0051	147.204	BBA_07352	-2.06867	3.13714e-05	0.000371719	NW_007930859.1	220436	221710	+	1275	protein_coding	hypothetical protein	-
19890366	26.2558	133.489	BBA_07354	-2.34104	7.61747e-06	0.0001116	NW_007930859.1	222877	223824	+	870	protein_coding	fructose-bisphosphate aldolase%2C putative	F_bP_aldolase
19890367	14.2254	106.972	BBA_07355	-2.90068	4.32751e-07	9.76753e-06	NW_007930859.1	224062	225971	-	1854	protein_coding	Putative Zn(II)2Cys6 transcription factor	-
19890369	40.4734	131.66	BBA_07357	-1.69906	0.000623824	0.0044007	NW_007930859.1	228612	232154	+	3492	protein_coding	TPR domain protein	-
19890377	13.1318	591.581	BBA_07365	-5.481	1.0489e-21	3.64418e-19	NW_007930859.1	251735	254297	-	2382	protein_coding	kinesin motor domain-containing protein	Kinesin
19890379	6533.57	1649.49	BBA_07367	1.98576	3.23615e-06	5.36308e-05	NW_007930859.1	258866	261517	-	1872	protein_coding	hypothetical protein	-
19890388	66173.4	7386.16	BBA_07376	3.16333	1.25263e-12	9.90697e-11	NW_007930859.1	286877	290665	-	3369	protein_coding	hypothetical protein	-
19890389	3881.43	1039.62	BBA_07377	1.9004	8.2573e-06	0.000118476	NW_007930859.1	291548	292436	+	645	protein_coding	hypothetical protein	-
19890390	680.268	217.61	BBA_07378	1.64374	0.000153322	0.00139525	NW_007930859.1	297472	300526	+	3000	protein_coding	putative histidine kinase HHK3p	Response_reg
19890398	1.38778e-17	447.113	BBA_07386	-11.8107	3.3187e-27	1.69918e-24	NW_007930859.1	328135	328514	+	267	protein_coding	hypothetical protein	-
19890401	49.2228	437.055	BBA_07389	-3.14744	9.13654e-11	4.70266e-09	NW_007930859.1	334220	335778	-	1503	protein_coding	protein phosphatase 2C	PP2C
19890405	3201.17	707.704	BBA_07393	2.17716	4.56832e-07	1.02398e-05	NW_007930859.1	341109	342592	+	1419	protein_coding	DEAD/DEAH box helicase	DEAD
19890411	1.38778e-17	13.708	BBA_07399	-6.79653	0.000517265	0.00382658	NW_007930859.1	356902	358001	-	894	protein_coding	glycerol dehydrogenase Gcy1	Aldo_ket_red
19890442	94.0631	1222.49	BBA_07430	-3.69841	7.49306e-15	8.99907e-13	NW_007930860.1	19957	22158	+	2145	protein_coding	GTPase binding protein Rid1	-
19890446	1329.91	153.605	BBA_07434	3.11292	9.50396e-12	6.24693e-10	NW_007930860.1	34219	35725	+	1425	protein_coding	major facilitator superfamily transporter	MFS_1
19890459	24256.4	3154.52	BBA_07447	2.94282	2.66639e-11	1.58163e-09	NW_007930860.1	68282	69483	-	1086	protein_coding	short chain dehydrogenase	adh_short
19890474	1.10165	16.4511	BBA_07462	-3.76691	0.000884859	0.00579267	NW_007930860.1	107738	111163	-	3426	protein_coding	phosphoribosyl transferase domain protein	Pribosyltran
19890497	12319.1	4720.81	BBA_07485	1.38376	0.000940303	0.00607881	NW_007930860.1	187407	191276	-	3816	protein_coding	pre-rRNA processing protein Rrp12	NUC173
19890500	35.0051	132.574	BBA_07488	-1.9178	0.000121677	0.00114809	NW_007930860.1	195715	196253	+	447	protein_coding	DASH complex subunit Dad2	-
19890502	6462.48	2243.82	BBA_07490	1.52607	0.000284583	0.00232445	NW_007930860.1	200428	201750	-	1323	protein_coding	transmembrane alpha-helix domain-containing protein	-
19890509	2.19527	21.0229	BBA_07497	-3.19387	0.000739506	0.00504482	NW_007930860.1	225754	226253	-	405	protein_coding	hypothetical protein	-
19890523	43.7544	382.194	BBA_07511	-3.12346	1.57403e-10	8.01684e-09	NW_007930860.1	256402	257251	-	783	protein_coding	chromosome segregation protein	-
19890536	2961.66	987.497	BBA_07524	1.58442	0.000178241	0.00158494	NW_007930860.1	290806	293090	+	2163	protein_coding	SDA1 protein%2C required for normal organization of the actin cytoskeleton	-
19890539	29.5368	111.544	BBA_07527	-1.91304	0.000214185	0.00184063	NW_007930860.1	301769	303481	+	1713	protein_coding	hypothetical protein	-
19890554	3103.83	884.175	BBA_07542	1.81149	2.13721e-05	0.000267234	NW_007930860.1	356789	358503	+	1665	protein_coding	hypothetical protein	-
19890561	41.5671	223.096	BBA_07549	-2.42095	7.21565e-07	1.52264e-05	NW_007930860.1	402493	404128	-	1563	protein_coding	MFS transporter	MFS_1
19890562	118.124	943.608	BBA_07550	-2.99667	7.87186e-11	4.09505e-09	NW_007930860.1	404651	407054	+	2292	protein_coding	phenylalanine ammonia-lyase	-
19890565	156.402	494.659	BBA_07553	-1.66048	0.000171007	0.00153041	NW_007930860.1	415216	416985	-	1590	protein_coding	glutamate decarboxylase	-
19890567	29.5368	155.433	BBA_07555	-2.39124	2.82957e-06	4.72956e-05	NW_007930860.1	422247	424052	-	1806	protein_coding	Pfs domain protein	-
19890569	87.5011	323.675	BBA_07557	-1.88584	3.76676e-05	0.000433749	NW_007930861.1	2648	4957	+	2310	protein_coding	Spc97/Spc98 family protein	-
19890572	3481.15	9206.64	BBA_07560	-1.40308	0.00080792	0.00542405	NW_007930861.1	14774	15382	-	516	protein_coding	hypothetical protein	-
19890588	1753.15	439.798	BBA_07576	1.9947	3.77127e-06	6.11449e-05	NW_007930861.1	58006	62841	-	4836	protein_coding	ABC transporter	ABC_tran
19890590	5119.46	1886.31	BBA_07578	1.44036	0.000602572	0.00429232	NW_007930861.1	68714	71452	-	2739	protein_coding	basic proline-rich protein	-
19890593	673.706	2145.99	BBA_07581	-1.67129	8.62365e-05	0.000868436	NW_007930861.1	82439	83310	+	639	protein_coding	proteasome A-type and B-type	Proteasome
19890594	3533.64	1355.07	BBA_07582	1.3827	0.000992648	0.00635713	NW_007930861.1	86949	88525	+	1524	protein_coding	cyclin-like protein	-
19890597	64.5341	9.13622	BBA_07585	2.80233	7.77284e-06	0.000113365	NW_007930861.1	94362	96394	-	1893	protein_coding	tyrosinase precursor	-
19890603	1352.87	390.423	BBA_07591	1.79255	3.07741e-05	0.000365979	NW_007930861.1	122557	123195	+	639	protein_coding	mitochondrial enoyl reductase	-
19890604	2827.13	1024.07	BBA_07592	1.4649	0.000509035	0.00379165	NW_007930861.1	123539	125753	-	2067	protein_coding	C6 transcription factor	Zn_clus
19890605	411.226	87.771	BBA_07593	2.22636	1.06192e-06	2.09116e-05	NW_007930861.1	127129	127633	-	315	protein_coding	stress responsive A/B Barrel domain-containing protein	-
19890606	15111.2	5536.42	BBA_07594	1.44857	0.00054444	0.00397323	NW_007930861.1	132453	133366	+	729	protein_coding	hypothetical protein	-
19890609	1661.29	367.564	BBA_07597	2.17582	5.6997e-07	1.24042e-05	NW_007930861.1	141796	142124	+	270	protein_coding	hypothetical protein	-
19890623	341.232	73.1413	BBA_07611	2.21989	1.6899e-06	3.09592e-05	NW_007930861.1	186087	190118	+	4032	protein_coding	non-ribosomal peptide synthetase	AMP-binding
19890627	168.432	884.175	BBA_07615	-2.39138	8.58758e-08	2.3733e-06	NW_007930861.1	200122	201759	-	1638	protein_coding	transcription factor Tos4	-
19890631	37886.8	6855.83	BBA_07619	2.46627	1.22487e-08	4.14989e-07	NW_007930861.1	213131	215005	-	1875	protein_coding	siderophore iron transporter 1	MFS_1
19890632	383.885	59.4259	BBA_07620	2.68875	1.22645e-08	4.14989e-07	NW_007930861.1	217537	218654	+	870	protein_coding	polysaccharide deacetylase	Polysacc_deac_1
19890641	287.642	1995.12	BBA_07629	-2.79364	3.85091e-10	1.80697e-08	NW_007930861.1	242204	245013	-	2574	protein_coding	SNF2 family DNA-dependent ATPase	SNF2_N
19890643	320.452	1097.22	BBA_07631	-1.77532	3.97651e-05	0.000452968	NW_007930861.1	247295	248986	+	1692	protein_coding	family S53 protease	-
19890656	4092.51	1342.27	BBA_07644	1.60821	0.000139754	0.00129356	NW_007930861.1	282562	284442	+	1881	protein_coding	Mitochondrial protein required for the stability of Oli1p mRNA and for the Oli1p ring formation	DUF143
19890660	209.992	13.708	BBA_07648	3.92423	1.34292e-12	1.05354e-10	NW_007930861.1	291965	292420	+	456	protein_coding	hypothetical protein	-
19890661	188.118	7.30748	BBA_07649	4.66122	2.45315e-14	2.68137e-12	NW_007930861.1	293365	295631	-	1962	protein_coding	major facilitator superfamily transporter	MFS_1
19890675	3893.46	1379.76	BBA_07663	1.49654	0.000378565	0.00293909	NW_007930861.1	345897	347425	-	1374	protein_coding	CRAL/TRIO domain-containing protein	CRAL_TRIO_N
19890686	25.1621	203.894	BBA_07674	-3.01275	7.28287e-09	2.57628e-07	NW_007930862.1	1706	3742	-	1926	protein_coding	Peptidase S33%2C tripeptidyl-peptidase	-
19890695	3463.65	950.009	BBA_07683	1.86613	1.18566e-05	0.000162681	NW_007930862.1	28822	30179	+	1305	protein_coding	C6 zinc finger domain-containing protein	Zn_clus
19890699	32.8178	154.519	BBA_07687	-2.23134	8.91132e-06	0.000126739	NW_007930862.1	44699	45232	+	534	protein_coding	putative acetyltransferase	Acetyltransf_1
19890721	3032.74	917.092	BBA_07709	1.72533	4.80995e-05	0.000532323	NW_007930862.1	107580	108957	+	1197	protein_coding	transcription factor RfeG	-
19890739	143.278	394.995	BBA_07727	-1.46232	0.000983525	0.00630285	NW_007930862.1	181542	186609	-	5019	protein_coding	DNA polymerase family B	DNA_pol_B
19890748	159.683	606.211	BBA_07736	-1.92387	1.36487e-05	0.000183644	NW_007930862.1	216414	218868	+	2364	protein_coding	anaphase-promoting complex protein	-
19890751	15536.6	5374.58	BBA_07739	1.53143	0.000264732	0.00218989	NW_007930862.1	222093	224391	-	1566	protein_coding	urea transporter	-
19890776	133.435	369.393	BBA_07764	-1.46827	0.000953643	0.00615188	NW_007930862.1	301821	302922	+	1038	protein_coding	thioesterase family protein	-
19890779	2356.86	864.974	BBA_07767	1.44599	0.000619547	0.00438005	NW_007930862.1	309499	316871	-	7041	protein_coding	hypothetical protein	-
19890792	7.66347	61.2546	BBA_07780	-2.98005	5.08429e-06	7.91359e-05	NW_007930863.1	19340	21753	-	2286	protein_coding	alpha-N-acetylglucosaminidase	-
19890793	4.38251	35.6526	BBA_07781	-2.9916	0.000159961	0.00144619	NW_007930863.1	22286	23608	-	1323	protein_coding	F-box and wd40 domain protein	-
19890794	43.7544	1356.9	BBA_07782	-4.95104	4.39403e-22	1.64404e-19	NW_007930863.1	24217	24933	-	717	protein_coding	hypothetical protein	-
19890799	40.4734	4.56436	BBA_07787	3.11154	1.82365e-05	0.000234043	NW_007930863.1	43967	46089	-	1896	protein_coding	cobalamin synthesis protein	-
19890805	54.6911	201.151	BBA_07793	-1.87677	7.70879e-05	0.000791045	NW_007930863.1	61742	63028	-	540	protein_coding	hypothetical protein	-
19890818	24.0684	106.058	BBA_07806	-2.13445	6.64123e-05	0.000701476	NW_007930863.1	92482	94813	-	2217	protein_coding	glutamate carboxypeptidase	TFR_dimer
19890822	3.28888	41.1388	BBA_07810	-3.59917	1.04861e-05	0.000146354	NW_007930863.1	105843	110902	-	4737	protein_coding	ABC transporter	ABC_tran
19890827	12.0381	94.1715	BBA_07815	-2.95578	7.37291e-07	1.54188e-05	NW_007930863.1	121606	123464	+	1602	protein_coding	Cytochrome P450 CYP504B10	p450
19890834	15339.8	4996.95	BBA_07822	1.61813	0.000120782	0.00114407	NW_007930863.1	140212	141676	-	1335	protein_coding	ornithine decarboxylase	-
19890842	567.62	1601.03	BBA_07830	-1.49582	0.000429761	0.00326618	NW_007930863.1	166032	168677	+	2547	protein_coding	centromere/kinetochore protein zw10	-
19890850	449.505	105.144	BBA_07838	2.09454	3.59104e-06	5.8712e-05	NW_007930863.1	206491	207905	+	1194	protein_coding	hypothetical protein	-
19890854	188.118	49.368	BBA_07842	1.92704	5.38217e-05	0.000588951	NW_007930863.1	221605	222926	-	1143	protein_coding	cyanide hydratase	CN_hydrolase
19890855	83.1264	319.103	BBA_07843	-1.93921	2.5076e-05	0.000308004	NW_007930863.1	223858	226404	-	1329	protein_coding	lipase/thioesterase	Abhydrolase_3
19890857	21.8811	82.2848	BBA_07845	-1.90557	0.000412542	0.0031625	NW_007930863.1	228364	230053	+	1473	protein_coding	peptidase family M28	-
19890863	2.19527	104.229	BBA_07851	-5.4964	3.42556e-12	2.44636e-10	NW_007930863.1	246143	249686	-	3384	protein_coding	hypothetical protein	-
19890881	7.66347	73.1413	BBA_07869	-3.23541	4.81783e-07	1.06761e-05	NW_007930863.1	305747	306342	-	474	protein_coding	nudix domain containing protein	NUDIX
19890885	96.2504	283.443	BBA_07873	-1.55712	0.000617639	0.00437611	NW_007930863.1	313847	317677	+	3831	protein_coding	WD domain-containing protein	-
19890898	23026.1	2000.6	BBA_07886	3.52467	7.33278e-15	8.91666e-13	NW_007930864.1	28334	29632	+	1299	protein_coding	hsp20-like protein	-
19890899	418.882	2040.84	BBA_07887	-2.28424	1.6565e-07	4.22952e-06	NW_007930864.1	30153	33267	-	3009	protein_coding	MCM2/3/5 family protein	MCM
19890912	4217.18	1495.88	BBA_07900	1.4952	0.000381028	0.00295585	NW_007930864.1	79565	81005	-	1236	protein_coding	t-SNARE protein	SNARE
19890920	5.47616	57.5972	BBA_07908	-3.36764	1.8279e-06	3.29446e-05	NW_007930864.1	99314	101627	+	2064	protein_coding	dipeptidyl peptidase	-
19890938	496.532	65.8264	BBA_07926	2.9126	5.51778e-10	2.53193e-08	NW_007930864.1	160719	162508	-	1674	protein_coding	NADPH oxidase	FAD_binding_8
19890949	10.9445	56.6828	BBA_07937	-2.36076	0.000126706	0.00118862	NW_007930864.1	188471	189604	-	831	protein_coding	amino acid kinase	AA_kinase
19890950	227.49	762.566	BBA_07938	-1.74457	6.25821e-05	0.000667542	NW_007930864.1	190309	192424	-	1872	protein_coding	Flavin-binding monooxygenase-like family protein	-
19890952	2435.6	726.906	BBA_07940	1.74425	4.19869e-05	0.000473062	NW_007930864.1	200174	201043	+	870	protein_coding	maleylacetate reductase	-
19890956	43.7544	346.534	BBA_07944	-2.9822	9.44564e-10	4.1205e-08	NW_007930864.1	207148	208392	-	1182	protein_coding	PAF acetylhydrolase	-
19890963	240.614	79.5418	BBA_07951	1.59525	0.000489588	0.00366927	NW_007930864.1	228616	229355	+	615	protein_coding	hypothetical protein	-
19890966	5927.68	1727.21	BBA_07954	1.77894	2.69984e-05	0.000328301	NW_007930864.1	239441	241160	+	1584	protein_coding	ammonium permease MepC	Ammonium_transp
19890970	238.427	64.9121	BBA_07958	1.87477	5.12666e-05	0.000564165	NW_007930864.1	254208	255680	-	1473	protein_coding	SWIM zinc finger protein	-
19890974	162.964	1999.69	BBA_07962	-3.61621	8.69885e-15	1.03198e-12	NW_007930864.1	267648	269712	-	1929	protein_coding	dual specificity phosphatase	DSPc
19890981	4.38251	96.0002	BBA_07969	-4.41729	2.74807e-10	1.33666e-08	NW_007930864.1	303287	304126	-	753	protein_coding	cutinase precursor	-
19890983	158.589	448.027	BBA_07971	-1.49765	0.000660456	0.00459284	NW_007930864.1	308928	313964	+	5037	protein_coding	RecQ family ATP-dependent DNA helicase	DEAD
19890990	734.951	2108.5	BBA_07978	-1.52036	0.000332181	0.00265691	NW_007930864.1	337395	338958	+	1446	protein_coding	ribophorin I	-
19891002	2704.64	633.642	BBA_07990	2.09346	1.18381e-06	2.28042e-05	NW_007930865.1	40860	42053	+	1110	protein_coding	mannosyl phosphorylinositol ceramide synthase SUR1	Gly_transf_sug
19891008	109.374	728.735	BBA_07996	-2.73484	2.39895e-09	9.60369e-08	NW_007930865.1	54277	56889	-	2613	protein_coding	hypothetical protein	-
19891011	90.7821	418.768	BBA_07999	-2.20427	1.42022e-06	2.66715e-05	NW_007930865.1	65444	66742	-	1299	protein_coding	short chain dehydrogenase/reductase family Oxidoreductase	adh_short
19891012	87.5011	251.441	BBA_08000	-1.52168	0.000872613	0.00573954	NW_007930865.1	67229	68071	-	843	protein_coding	enoyl-CoA hydratase/isomerase	ECH
19891029	634.334	2191.7	BBA_08017	-1.78856	2.8756e-05	0.00034664	NW_007930865.1	108303	110141	+	1767	protein_coding	beta-glucosidase	-
19891035	5857.68	1955.8	BBA_08023	1.5825	0.000172689	0.00154121	NW_007930865.1	127739	129064	-	1251	protein_coding	NADH-dependent flavin oxidoreductase-like protein	Oxidored_FMN
19891039	2333.89	456.256	BBA_08027	2.35448	6.81711e-08	1.95049e-06	NW_007930865.1	142662	143087	+	426	protein_coding	hypothetical protein	-
19891051	166.245	1018.59	BBA_08039	-2.61436	6.24233e-09	2.24079e-07	NW_007930865.1	165693	166151	+	345	protein_coding	shwachman-Bodian-Diamond syndrome protein	SBDS
19891052	687.924	58.5116	BBA_08040	3.55246	1.59058e-13	1.42825e-11	NW_007930865.1	166820	168096	-	405	protein_coding	PRO41 protein	-
19891054	136.716	1309.35	BBA_08042	-3.25851	1.66722e-12	1.25726e-10	NW_007930865.1	172842	175948	+	3006	protein_coding	serine/threonine-protein kinase plo1	Pkinase
19891059	43.7544	149.947	BBA_08047	-1.77438	0.00028506	0.0023264	NW_007930865.1	193812	195801	+	1512	protein_coding	serine/threonine protein kinase	APH
19891062	3645.2	1313.92	BBA_08050	1.47202	0.000469608	0.00353872	NW_007930865.1	200186	201353	-	1014	protein_coding	Protein of unknown function DUF2406	-
19891077	9762.07	3439.8	BBA_08065	1.50482	0.000338136	0.00268594	NW_007930865.1	236468	237807	-	1284	protein_coding	PAP2 superfamily protein	-
19891079	465.91	1805.85	BBA_08067	-1.9543	5.71291e-06	8.71031e-05	NW_007930865.1	241573	242971	+	1344	protein_coding	cyclin domain-containing protein	Cyclin_C
19891080	299.672	893.319	BBA_08068	-1.57544	0.00025457	0.00211844	NW_007930865.1	244525	245977	+	1026	protein_coding	WD domain-containing protein	-
19891081	1108.99	127.088	BBA_08069	3.12399	9.90601e-12	6.46749e-10	NW_007930865.1	246233	247396	-	1164	protein_coding	glycosyl transferase	Gly_transf_sug
19891092	206.711	565.979	BBA_08080	-1.45266	0.00084462	0.00560851	NW_007930865.1	288050	289285	+	1236	protein_coding	hypothetical protein	-
19891097	1.38778e-17	13.708	BBA_08085	-6.79653	0.000517265	0.00382658	NW_007930866.1	2493	4125	+	1542	protein_coding	hypothetical protein	-
19891118	401.383	1554.4	BBA_08106	-1.95301	6.22112e-06	9.39736e-05	NW_007930866.1	67078	71581	+	4389	protein_coding	DNA polymerase	DNA_pol_B
19891122	11096.3	4130.14	BBA_08110	1.42579	0.000664116	0.00460479	NW_007930866.1	89219	90626	-	1356	protein_coding	domain found in IF2B/IF5	-
19891137	80.9391	340.133	BBA_08125	-2.06967	6.41331e-06	9.58352e-05	NW_007930866.1	129500	132130	+	2340	protein_coding	anaphase-promoting complex component Cut20/Apc4	-
19891140	31.7241	2.73558	BBA_08128	3.47298	2.05601e-05	0.000259414	NW_007930866.1	136886	137757	+	792	protein_coding	hypothetical protein	-
19891145	6304.99	1149.34	BBA_08133	2.45555	1.53321e-08	5.09045e-07	NW_007930866.1	153533	154531	-	855	protein_coding	U-box domain-containing protein	U-box
19891146	216.554	58.5116	BBA_08134	1.88546	5.89004e-05	0.000633131	NW_007930866.1	155856	156355	+	336	protein_coding	hypothetical protein	-
19891147	710.891	211.209	BBA_08135	1.75029	6.05492e-05	0.000648703	NW_007930866.1	156916	158184	-	1131	protein_coding	alcohol dehydrogenase%2C putative	ADH_N
19891167	7360.38	2253.88	BBA_08155	1.70731	5.34534e-05	0.00058558	NW_007930866.1	230409	231678	+	1083	protein_coding	PQ loop repeat family protein	-
19891169	63.4404	8.22185	BBA_08157	2.92757	4.14607e-06	6.62282e-05	NW_007930866.1	234908	239236	+	3387	protein_coding	hypothetical protein	-
19891176	12.0381	52.1111	BBA_08164	-2.1037	0.000498242	0.00372552	NW_007930866.1	266867	267948	-	963	protein_coding	feruloyl esterase A precursor	Lipase_3
19891177	17.5064	72.2269	BBA_08165	-2.03769	0.000329003	0.00263419	NW_007930866.1	270839	272223	+	1017	protein_coding	alcohol dehydrogenase%2C putative	Aldo_ket_red
19891183	14.2254	173.72	BBA_08171	-3.59953	1.89567e-10	9.55494e-09	NW_007930866.1	290191	291786	+	1278	protein_coding	adenylosuccinate synthetase	-
19891188	31.7241	208.466	BBA_08176	-2.71177	7.05997e-08	2.00817e-06	NW_007930867.1	15662	16906	+	1245	protein_coding	mitochondrial CorA family metal ion transporter	-
19891189	14.2254	160.919	BBA_08177	-3.48918	6.60706e-10	2.97562e-08	NW_007930867.1	17046	18848	-	1803	protein_coding	cation transporter	-
19891190	242.802	3709.53	BBA_08178	-3.93275	4.40985e-17	8.75491e-15	NW_007930867.1	19615	23721	-	4107	protein_coding	hydantoinase B/oxoprolinase	Hydantoinase_B
19891191	615.742	4962.2	BBA_08179	-3.01035	1.4701e-11	9.22653e-10	NW_007930867.1	24759	32012	-	6636	protein_coding	polyketide synthase	ketoacyl-synt
19891192	419.976	5379.15	BBA_08180	-3.67864	1.34816e-15	1.77228e-13	NW_007930867.1	32992	34102	-	1053	protein_coding	MFS multidrug resistance transporter%2C putative	MFS_1
19891194	10.9445	1894.54	BBA_08182	-7.4203	1.88138e-34	2.03356e-31	NW_007930867.1	39149	40901	-	1284	protein_coding	FAD binding domain-containing protein	FAD_binding_3
19891195	60.1594	2850.04	BBA_08183	-5.56332	6.7248e-27	3.27094e-24	NW_007930867.1	41885	44041	+	1773	protein_coding	laccase 2	-
19891196	1.10165	1601.03	BBA_08184	-10.3602	2.80364e-39	9.09128e-36	NW_007930867.1	44430	45147	-	657	protein_coding	glutathione-s-transferase	GST_C
19891197	13.1318	2511.73	BBA_08185	-7.56678	1.55836e-36	3.03195e-33	NW_007930867.1	45712	46768	+	918	protein_coding	hypothetical protein	-
19891199	75.4708	257.841	BBA_08187	-1.771	0.000131345	0.00122977	NW_007930867.1	50978	54012	+	1626	protein_coding	cell surface protein%2C putative	-
19891209	42.6608	326.418	BBA_08197	-2.93238	1.944e-09	7.91266e-08	NW_007930867.1	85433	86729	-	972	protein_coding	2-nitropropane dioxygenase	NPD
19891210	131.248	694.903	BBA_08198	-2.40351	9.96516e-08	2.71544e-06	NW_007930867.1	87167	88396	-	1041	protein_coding	voltage-gated potassium channel beta-1 subunit	Aldo_ket_red
19891220	4762.92	1564.46	BBA_08208	1.6061	0.000140999	0.00130014	NW_007930867.1	119397	121678	+	2079	protein_coding	R3H domain-containing protein	R3H
19891232	22.9748	98.7432	BBA_08220	-2.09824	7.91511e-05	0.000809655	NW_007930867.1	154066	155550	+	1485	protein_coding	trichothecene 3-O-acetyltransferase	-
19891233	28.4431	113.373	BBA_08221	-1.99069	0.000125811	0.00118136	NW_007930867.1	155886	158183	-	1572	protein_coding	4-coumarate-CoA ligase	AMP-binding
19891237	412.32	1239.86	BBA_08225	-1.58809	0.000209533	0.00181186	NW_007930867.1	182456	185856	+	1239	protein_coding	SET domain protein	Pre-SET
19891239	4094.69	10981.4	BBA_08227	-1.42321	0.000679894	0.00469412	NW_007930867.1	190494	191724	+	1083	protein_coding	fructose-bisphosphate aldolase	F_bP_aldolase
19891240	686.83	2470.58	BBA_08228	-1.84666	1.57176e-05	0.000205512	NW_007930867.1	192021	193327	-	1248	protein_coding	oxysterol-binding protein	-
19891261	454.973	8935.99	BBA_08249	-4.29543	1.0469e-19	2.82894e-17	NW_007930867.1	248598	249856	-	1089	protein_coding	2OG-Fe(II) oxygenase superfamily protein	2OG-FeII_Oxy
19891262	269.05	842.115	BBA_08250	-1.64574	0.000145538	0.0013344	NW_007930867.1	250209	251039	-	831	protein_coding	methyltransferase-like protein	-
19891263	24.0684	148.118	BBA_08251	-2.61584	7.27583e-07	1.52871e-05	NW_007930867.1	251869	253190	+	1272	protein_coding	amidohydrolase-like protein	Peptidase_M20
19891276	1697.38	426.997	BBA_08264	1.99066	3.91722e-06	6.31952e-05	NW_007930867.1	286107	287376	-	1185	protein_coding	2-amino-3-carboxymuconate-6-semialdehyde decarboxylase	Amidohydro_2
19891293	4.38251	33.8239	BBA_08281	-2.91592	0.000280171	0.00230389	NW_007930868.1	84153	84911	+	570	protein_coding	Cnl2/NKP2 family protein	-
19891305	2508.88	820.17	BBA_08293	1.61288	0.000143667	0.00132223	NW_007930868.1	129960	131447	+	1488	protein_coding	cytidylyltransferase-like protein	-
19891308	2140.31	457.171	BBA_08296	2.22668	2.97981e-07	7.22882e-06	NW_007930868.1	139204	141393	-	2133	protein_coding	integral membrane protein	-
19891309	486.689	105.144	BBA_08297	2.20918	1.07594e-06	2.1145e-05	NW_007930868.1	142492	145102	-	2373	protein_coding	sulfate permease	Sulfate_transp
19891325	1826.43	555.921	BBA_08313	1.71582	5.77766e-05	0.000623808	NW_007930868.1	203082	207155	+	4074	protein_coding	phosphoribosylformylglycinamidine synthase	-
19891326	4163.59	1383.41	BBA_08314	1.5895	0.00016545	0.00148643	NW_007930868.1	223145	225062	+	1794	protein_coding	C2H2 finger domain protein%2C putative	-
19891331	123.592	706.79	BBA_08319	-2.5146	2.81479e-08	8.86157e-07	NW_007930868.1	248715	252145	+	3330	protein_coding	hypothetical protein	-
19891333	1.38778e-17	18.2798	BBA_08321	-7.20832	4.77659e-05	0.000529904	NW_007930868.1	256945	257388	-	381	protein_coding	hypothetical protein	-
19891364	39.3798	1058.82	BBA_08352	-4.74476	2.21984e-20	6.74831e-18	NW_007930869.1	47316	51316	-	3360	protein_coding	kinesin related protein 1	Kinesin
19891369	2783.39	651.014	BBA_08357	2.09585	1.13432e-06	2.20252e-05	NW_007930869.1	65537	66007	+	471	protein_coding	hypothetical protein	-
19891388	136.716	43.8819	BBA_08376	1.63639	0.000873412	0.00574092	NW_007930869.1	116494	118151	+	1602	protein_coding	MAC1 interacting protein	-
19891390	60.1594	178.292	BBA_08378	-1.56565	0.000982924	0.00630285	NW_007930869.1	119437	121676	-	1941	protein_coding	fungal specific transcription factor	Fungal_trans
19891392	282.174	72.2269	BBA_08380	1.96394	2.12512e-05	0.000266107	NW_007930869.1	123193	125011	-	1629	protein_coding	uracil permease	-
19891398	2579.97	656.5	BBA_08386	1.97426	4.24354e-06	6.74529e-05	NW_007930869.1	138276	140030	-	1755	protein_coding	pyruvate decarboxylase	TPP_enzyme_N
19891399	1411.93	59.4259	BBA_08387	4.56736	4.17976e-20	1.1959e-17	NW_007930869.1	140446	141966	+	1521	protein_coding	aromatic amino acid aminotransferase	Aminotran_1_2
19891409	20424.2	7600.12	BBA_08397	1.42617	0.000655464	0.00457414	NW_007930869.1	164869	166516	+	1563	protein_coding	cystathionine beta-synthase	PALP
19891412	2701.36	795.483	BBA_08400	1.76361	3.45283e-05	0.000403231	NW_007930869.1	169658	171904	+	2193	protein_coding	palmitoyltransferase AKR1	-
19891415	135.622	571.465	BBA_08403	-2.07416	3.46223e-06	5.67969e-05	NW_007930869.1	177177	177943	+	654	protein_coding	hypothetical protein	-
19891441	927.437	224.01	BBA_08429	2.04902	2.78397e-06	4.66939e-05	NW_007930869.1	260319	262832	+	2514	protein_coding	subtilase-like protein	Sulfatase
19891458	418.882	1371.53	BBA_08446	-1.7109	6.62394e-05	0.000700409	NW_007930870.1	19240	20196	+	756	protein_coding	peroxiredoxin DOT5	-
19891469	14.2254	85.9423	BBA_08457	-2.58531	1.00955e-05	0.000142126	NW_007930870.1	46626	51675	-	4830	protein_coding	NACHT and WD40 domain protein	NACHT
19891470	12.0381	57.5972	BBA_08458	-2.24777	0.000192772	0.00169921	NW_007930870.1	52386	53000	-	615	protein_coding	two component transcriptional regulator%2C LuxR family	GerE
19891472	14.2254	63.0833	BBA_08460	-2.14001	0.000336548	0.00267917	NW_007930870.1	54938	56521	-	1473	protein_coding	flavin containing amine oxidoreductase	Amino_oxidase
19891484	1.38778e-17	14.6224	BBA_08472	-6.88883	0.000315208	0.00253417	NW_007930870.1	80429	82419	-	1710	protein_coding	steroid monooxygenase (CpmA)%2C putative	FMO-like
19891485	28.4431	3.64998	BBA_08473	2.91679	0.000214972	0.00184576	NW_007930870.1	83171	84812	-	1461	protein_coding	siderophore iron transporter mirA	MFS_1
19891491	173.901	29.2521	BBA_08479	2.56613	4.1566e-07	9.50733e-06	NW_007930870.1	101171	102687	+	1392	protein_coding	hypothetical protein	-
19891492	216.554	1506.85	BBA_08480	-2.79809	4.57177e-10	2.10778e-08	NW_007930870.1	104133	104825	-	693	protein_coding	hypothetical protein	-
19891494	64.5341	201.151	BBA_08482	-1.63848	0.000471206	0.00354694	NW_007930870.1	107046	108622	+	1422	protein_coding	major facilitator superfamily transporter	MFS_1
19891501	3.28888	238.64	BBA_08489	-6.13162	1.98042e-18	4.48036e-16	NW_007930870.1	127498	128321	+	678	protein_coding	DJ-1/PfpI family protein	DJ-1_PfpI
19891516	47.0354	202.98	BBA_08504	-2.10688	1.42185e-05	0.000189217	NW_007930870.1	169586	170335	+	573	protein_coding	hypothetical protein	-
19891541	1096.95	253.269	BBA_08529	2.11416	1.36336e-06	2.59039e-05	NW_007930871.1	5155	6019	-	801	protein_coding	hypothetical protein	-
19891555	444.036	1280.09	BBA_08543	-1.52727	0.000350725	0.0027604	NW_007930871.1	43992	47204	-	3213	protein_coding	mitosis inhibitor protein kinase SWE1	Pkinase
19891563	724.015	66.7408	BBA_08551	3.43677	5.18645e-13	4.38729e-11	NW_007930871.1	73003	74229	-	1227	protein_coding	4-hydroxyphenylpyruvate dioxygenase	Glyoxalase
19891567	2205.93	832.057	BBA_08555	1.40648	0.000864741	0.00569547	NW_007930871.1	79890	81289	-	1212	protein_coding	triose-phosphate transporter	-
19891572	91.8758	343.791	BBA_08560	-1.9025	2.88987e-05	0.000347499	NW_007930871.1	105002	106603	+	1602	protein_coding	F-box domain-containing protein	-
19891573	626.678	97.8289	BBA_08561	2.67772	4.84128e-09	1.80444e-07	NW_007930871.1	107058	108284	-	1227	protein_coding	DUF6 domain protein%2C putative	-
19891575	3760.03	893.319	BBA_08563	2.07333	1.3888e-06	2.62845e-05	NW_007930871.1	113988	118479	+	4440	protein_coding	ABC transporter%2C putative	ABC_tran
19891580	204.523	770.795	BBA_08568	-1.91351	1.29802e-05	0.000175621	NW_007930871.1	126658	128260	-	1470	protein_coding	BTB/POZ domain-containing protein	-
19891581	112.655	434.312	BBA_08569	-1.94576	1.52485e-05	0.000200188	NW_007930871.1	128981	132328	+	3348	protein_coding	SNF2 superfamily RAD26-like protein	SNF2_N
19891582	141.091	673.873	BBA_08570	-2.25494	4.97324e-07	1.09209e-05	NW_007930871.1	132464	133838	-	1131	protein_coding	replication factor C subunit 3	AAA
19891591	2397.32	768.966	BBA_08579	1.64026	0.000110938	0.00107064	NW_007930871.1	154116	160196	+	6081	protein_coding	SH3 domain-containing protein	Ded_cyto
19891614	123.592	1365.13	BBA_08602	-3.46415	1.11875e-13	1.07755e-11	NW_007930871.1	213988	214630	-	510	protein_coding	LysM domain-containing protein	-
19891632	5214.61	619.926	BBA_08620	3.07212	6.11358e-12	4.15894e-10	NW_007930872.1	49440	51128	-	1689	protein_coding	drug resistance protein	MFS_1
19891642	25.1621	128.917	BBA_08630	-2.35191	8.63671e-06	0.000123193	NW_007930872.1	80966	82348	+	1383	protein_coding	kinesin family protein	Kinesin
19891652	5389.59	1628.46	BBA_08640	1.72658	4.52017e-05	0.000504847	NW_007930872.1	107724	109652	+	1710	protein_coding	C6 finger domain protein	Zn_clus
19891656	6779.64	2584.88	BBA_08644	1.39106	0.000898848	0.00587239	NW_007930872.1	122747	123765	+	909	protein_coding	NAD dependent epimerase/dehydratase	-
19891664	181.556	526.662	BBA_08652	-1.53589	0.000453295	0.00342897	NW_007930872.1	163502	165738	-	2184	protein_coding	transcription factor tfiiic complex subunit sfc6	-
19891674	43.7544	3.64998	BBA_08662	3.53608	2.20061e-06	3.85027e-05	NW_007930872.1	197404	199109	+	1539	protein_coding	Cytochrome P450 CYP561D2P	p450
19891700	93792.8	665.644	BBA_08688	7.1383	2.66701e-40	1.29724e-36	NW_007930873.1	123411	124004	+	594	protein_coding	heat shock protein 30	-
19891708	10.9445	50.2823	BBA_08696	-2.18832	0.000414119	0.0031701	NW_007930873.1	144382	148299	-	2769	protein_coding	trichodiene synthase	Beta-lactamase
19891722	29.5368	124.345	BBA_08710	-2.0696	5.61987e-05	0.000611522	NW_007930873.1	182586	184226	-	1641	protein_coding	Cry protein	-
19891735	127.967	766.223	BBA_08723	-2.58093	1.33015e-08	4.46196e-07	NW_007930874.1	34043	34548	+	417	protein_coding	Epl1 protein	-
19891740	173.901	40.2244	BBA_08728	2.10837	1.68043e-05	0.000218022	NW_007930874.1	49025	50955	+	1719	protein_coding	hexose transporter	Sugar_tr
19891771	13833.8	1083.5	BBA_08759	3.67426	8.41053e-16	1.13636e-13	NW_007930874.1	174636	175259	-	567	protein_coding	perilipin MPL1-like protein	-
19891772	48.1291	384.022	BBA_08760	-2.99321	7.15205e-10	3.19152e-08	NW_007930874.1	179822	180346	-	525	protein_coding	OsmC-like protein	-
19891773	27.3494	94.1715	BBA_08761	-1.77965	0.000734368	0.00501681	NW_007930874.1	180863	182794	+	1008	protein_coding	hypothetical protein	-
19891785	190.306	657.415	BBA_08773	-1.78789	4.65948e-05	0.00051862	NW_007930875.1	16944	18920	-	1977	protein_coding	ERCC4 domain-containing protein	-
19891786	785.26	2167.93	BBA_08774	-1.46495	0.000537541	0.00393469	NW_007930875.1	23960	29346	+	5307	protein_coding	kinesin-like protein	Kinesin
19891800	28.4431	97.8289	BBA_08788	-1.77821	0.000711242	0.00487251	NW_007930875.1	69442	71065	-	1548	protein_coding	MFS sugar transporter%2C putative	Sugar_tr
19891804	192.493	35.6526	BBA_08792	2.42828	7.96439e-07	1.62768e-05	NW_007930875.1	84983	86591	+	1353	protein_coding	DUF300 domain protein%2C putative	-
19891805	1.10165	17.3655	BBA_08793	-3.84435	0.000575412	0.00413719	NW_007930875.1	87000	87536	-	537	protein_coding	hypothetical protein	-
19891807	3.28888	38.3957	BBA_08795	-3.49995	2.41467e-05	0.000297341	NW_007930875.1	92666	95039	+	2133	protein_coding	sphingomyelin phosphodiesterase	Metallophos
19891822	60.1594	317.274	BBA_08810	-2.39667	4.18154e-07	9.52647e-06	NW_007930875.1	135201	137117	+	1776	protein_coding	histone H4 variant	-
19891836	2530.75	751.593	BBA_08824	1.75135	3.92473e-05	0.000448119	NW_007930875.1	171243	172874	+	1578	protein_coding	transmembrane protein PFT27	-
19891843	19.6938	0.906807	BBA_08831	4.2532	0.000376589	0.00292609	NW_007930876.1	3239	3817	-	489	protein_coding	hypothetical protein	-
19891849	14.2254	58.5116	BBA_08837	-2.0317	0.000784949	0.00529541	NW_007930876.1	13891	14724	+	834	protein_coding	glutathione S-transferase domain-containing protein	-
19891858	3033.84	806.455	BBA_08846	1.9113	7.86016e-06	0.000114125	NW_007930876.1	44810	45391	-	582	protein_coding	hypothetical protein	-
19891877	28003.3	4985.98	BBA_08865	2.48962	9.25826e-09	3.21659e-07	NW_007930876.1	96732	100085	-	3354	protein_coding	ABC transporter	ABC_tran
19891878	2347.02	802.797	BBA_08866	1.54755	0.000256961	0.00213651	NW_007930876.1	101655	103591	+	1884	protein_coding	DHHC zinc finger domain-containing protein	-
[truncated: 125 more rows]

## Sheet: Table S4
S4 Table. DEGs of ΔBbClp1 versus WT under normal condition (1/4 SDY).
[truncated: 1,479 more rows]

[truncated: 17 more sheets: Table S5, Table S6, Table S7, Table S8, Table S9, Table S10, Table S11, Table S12, Table S13, Table S14, Table S15, Table S16, Table S17, Table S18, Table S19, Table S20, Sheet1]
